# Supplementary material for: Identification of novel single nucleotide variants in the drug resistance mechanism of Mycobacterium tuberculosis isolates by whole-genome analysis
Source: BMC Genomics. 2024 May 14;25:478. doi: 10.1186/s12864-024-10390-3 (PMC11094924; doi:10.1186/s12864-024-10390-3)
Supplement: Supplementary file 1 — Supplementary Material 1 [file 12864_2024_10390_MOESM1_ESM.xlsx]

## Sheet: Table_S1
	Related gene	Strand	Ref_seq position	Reference	Alternative	Condon mutation	Coding region	Amino acid mutation	Mutation type	Hydrophilic change	Protein product	Protein Name
	ctpI	-	126631	G(C)	A(T)	GCC->GTC	Yes	Alanine (Ala)->Valine (Val)	NS	pho->pho	NP_214621.1	cation-transporter ATPase I
	desA3	-	3606019	G(C)	A(T)	ACG->ATG	Yes	Threonine (Thr)->Methionine (Met)	NS	phi->pho	YP_177948.1	stearoyl-CoA 9-desaturase
	mce1R	-	194247	G(C)	T(A)	GCA->GAA	Yes	Alanine (Ala)->Glutamic Acid (Glu)	NS	phi->phi	YP_177700.2	transcriptional regulator Mce1R
	moeB1	-	3583542	T(A)	G(C)	ACG->CCG	Yes	Threonine (Thr)->Proline (Pro)	NS	phi->pho	YP_177942.1	adenylyltransferase/sulfurtransferase
	ndhA	-	472148	A(T)	C(G)	CAT->CAG	Yes	Histidine (His)->Glutamine (Gln)	NS	phi->phi	NP_214906.1	NADH dehydrogenase NdhA
	PE_PGRS4	-	338512	C(G)	T(A)	GCC->ACC	Yes	Alanine (Ala)->Threonine (Thr)	NS	pho->phi	YP_177708.1	PE-PGRS family protein PE_PGRS4
	PE_PGRS4	-	338530	T(A)	G(C)	ATG->CTG	Yes	Methionine (Met) / Start->Leucine (Leu)	NS	pho->pho	YP_177708.1	PE-PGRS family protein PE_PGRS4
	PE_PGRS4	-	338554	T(A)	C(G)	AGG->GGG	Yes	Arginine (Arg)->Glycine (Gly)	NS	phi->pho	YP_177708.1	PE-PGRS family protein PE_PGRS4
	PE_PGRS4	-	338552	C(G)	G(C)	AGG->AGC	Yes	Arginine (Arg)->Serine (Ser)	NS	phi->phi	YP_177708.1	PE-PGRS family protein PE_PGRS4
	PE_PGRS4	-	338511	G(C)	T(A)	GCC->GAC	Yes	Alanine (Ala)->Aspartic Acid (Asp)	NS	pho->phi	YP_177708.1	PE-PGRS family protein PE_PGRS4
	PE_PGRS4	-	338544	G(C)	C(G)	ACG->AGG	Yes	Threonine (Thr)->Arginine (Arg)	NS	phi->phi	YP_177708.1	PE-PGRS family protein PE_PGRS4
	PE_PGRS4	-	338538	G(C)	A(T)	ACC->ATC	Yes	Threonine (Thr)->Isoleucine (Ile)	NS	phi->pho	YP_177708.1	PE-PGRS family protein PE_PGRS4
	PE_PGRS4	-	338553	C(G)	A(T)	AGG->ATG	Yes	Arginine (Arg)->Methionine (Met)	NS	phi->pho	YP_177708.1	PE-PGRS family protein PE_PGRS4
	PPE18	+	1340013	C	T	TCC->TTC	Yes	Serine (Ser)->Phenylalanine (Phe)	NS	phi->pho	YP_177795.1	PPE family protein PPE18
	rpsA	+	1833909	A	C	GAC->GCC	Yes	Aspartic Acid (Asp)->Alanine (Ala)	NS	phi->pho	NP_216146.1	30S ribosomal protein S1
	Rv0094c	-	103840	T(A)	C(G)	CAC->CGC	Yes	Histidine (His)->Arginine (Arg)	NS	phi->phi	NP_214608.1	hypothetical protein Rv0094c
	Rv0311	+	380097	C	T	GCC->GTC	Yes	Alanine (Ala)->Valine (Val)	NS	pho->pho	NP_214825.1	hypothetical protein Rv0311
	Rv0347	+	417766	G	T	GGC->TGC	Yes	Glycine (Gly)->Cysteine (Cys)	NS	pho->phi	NP_214861.1	hypothetical protein Rv0347
	Rv0654	+	750235	C	A	GCC->GAC	Yes	Alanine (Ala)->Aspartic Acid (Asp)	NS	pho->phi	NP_215168.1	hypothetical protein Rv0654
	Rv0698	+	798915	A	C	CAG->CCG	Yes	Glutamine (Gln)->Proline (Pro)	NS	phi->pho	NP_215212.1	hypothetical protein Rv0698
	Rv0888	+	988005	A	G	AAC->AGC	Yes	Asparagine (Asn)->Serine (Ser)	NS	phi->phi	NP_215403.1	hypothetical protein Rv0888
	Rv0923c	-	1030418	C(G)	T(A)	GCC->ACC	Yes	Alanine (Ala)->Threonine (Thr)	NS	pho->phi	NP_215438.1	hypothetical protein Rv0923c
	Rv1431	+	1608258	C	T	GCC->GTC	Yes	Alanine (Ala)->Valine (Val)	NS	pho->pho	NP_215947.1	hypothetical protein Rv1431
	Rv1672c	-	1897733	C(G)	T(A)	GGC->AGC	Yes	Glycine (Gly)->Serine (Ser)	NS	pho->phi	NP_216188.1	hypothetical protein Rv1672c
	Rv1692	+	1917506	C	T	CCG->CTG	Yes	Proline (Pro)->Leucine (Leu)	NS	pho->pho	NP_216208.1	hypothetical protein Rv1692
	Rv1836c	-	2082879	C(G)	T(A)	ATG->ATA	Yes	Methionine(Met)->Isoleucine(Ile)	NS	pho->pho	NP_216352.1	hypothetical protein Rv1836c
	Rv2028c	-	2274673	C(G)	T(A)	GCG->ACG	Yes	Alanine (Ala)->Threonine (Thr)	NS	pho->phi	NP_216544.1	hypothetical protein Rv2028c
	Rv3630	+	4069757	A(T)	G(C)	TGG->CGG	Yes	Tryptophan (Trp)->Arginine (Arg)	NS	pho->phi	NP_218147.1	hypothetical protein Rv3630
	secF	-	2913777	T(A)	C(G)	ATC->GTC	Yes	Isoleucine (Ile)->Valine (Val)	NS	pho->pho	NP_217102.1	protein translocase subunit SecF
	ahpD	+	2726811	T	C	AGT->AGC	Yes	Serine (Ser)->Serine (Ser)	S		NP_216945.1	alkyl hydroperoxide reductase AphD
	bioD	+	1778260	G	C	GCG->GCC	Yes	Alanine (Ala)->Alanine (Ala)	S		NP_216086.1	ATP-dependent dethiobiotin synthetase BioD
	eccD2	-	4371391	A(T)	C(G)	GCT->GCG	Yes	Alanine (Ala)->Alanine (Ala)	S		NP_218404.1	ESX-2 secretion system protein EccD
	glf	-	4272480	G(C)	A(T)	ACC->ACT	Yes	Threonine (Thr)->Threonine (Thr)	S		NP_218326.1	UDP-galactopyranose mutase
	lipX	-	1299999	G(C)	T(A)	CCC->CCA	Yes	Proline (Pro)->Proline (Pro)	S		YP_177792.1	lipase LipX
	ltp1	-	3100017	G(C)	A(T)	CGC->CGT	Yes	Arginine (Arg)->Arginine (Arg)	S		NP_217306.3	lipid-transfer protein
	mycP5	+	2035018	C	T	TCC->TCT	Yes	Serine (Ser)->Serine (Ser)	S		NP_216312.1	membrane-anchored mycosin MycP
	nuoG	+	3518392	G	A	GCG->GCA	Yes	Alanine (Ala)->Alanine (Ala)	S		NP_217667.1	NADH-quinone oxidoreductase subunit G
	PE_PGRS4	-	338561	G(C)	A(T)	GCC->GCT	Yes	Alanine (Ala)->Alanine (Ala)	S		YP_177708.1	PE-PGRS family protein PE_PGRS4
	PE_PGRS4	-	338543	C(G)	A(T)	ACG->ACT	Yes	Threonine (Thr)->Threonine (Thr)	S		YP_177708.1	PE-PGRS family protein PE_PGRS4
	PE_PGRS4	-	338492	C(G)	G(C)	GGG->GGC	Yes	Glycine (Gly)->Glycine (Gly)	S		YP_177708.1	PE-PGRS family protein PE_PGRS4
	PE_PGRS4	-	338465	T(A)	G(C)	GGA->GGC	Yes	Glycine (Gly)->Glycine (Gly)	S		YP_177708.1	PE-PGRS family protein PE_PGRS4
	PE_PGRS4	-	338522	G(C)	T(A)	GGC->GGA	Yes	Glycine (Gly)->Glycine (Gly)	S		YP_177708.1	PE-PGRS family protein PE_PGRS4
	PE_PGRS4	-	338513	C(G)	G(C)	GGG->GGC	Yes	Glycine (Gly)->Glycine (Gly)	S		YP_177708.1	PE-PGRS family protein PE_PGRS4
	PE_PGRS4	-	338531	G(C)	C(G)	GGC->GGG	Yes	Glycine (Gly)->Glycine (Gly)	S		YP_177708.1	PE-PGRS family protein PE_PGRS4
	PPE19	-	1532968	G(C)	A(T)	GAC->GAT	Yes	Aspartic Acid (Asp)->Aspartic Acid (Asp)	S		YP_177801.1	PPE family protein PPE19
	PPE8	-	431296	A(T)	G(C)	GCT->GCC	Yes	Alanine (Ala)->Alanine (Ala)	S		YP_177721.2	PPE family protein PPE8
	Rv0311	+	380098	C	T	GCC->GCT	Yes	Alanine (Ala)->Alanine (Ala)	S		NP_214825.1	hypothetical protein Rv0311
	Rv1353c	-	1519245	G(C)	C(G)	GCC->GCG	Yes	Alanine (Ala)->Alanine (Ala)	S		NP_215869.1	hypothetical protein Rv1353c
	Rv1944c	-	2195641	C(G)	T(A)	CCG->CCA	Yes	Proline (Pro)->Proline (Pro)	S		NP_216460.1	hypothetical protein Rv1944c
	Rv2190c	-	2452778	A(T)	T(A)	GCT->GCA	Yes	Alanine (Ala)->Alanine (Ala)	S		NP_216706.1	hypothetical protein Rv2190c
	Rv3201c	-	3576404	G(C)	A(T)	GAC->GAT	Yes	Aspartic Acid (Asp)->Aspartic Acid (Asp)	S		NP_217717.1	hypothetical protein Rv3201c
	None		3381356	T	C	GTG->GCG	No
	None		1934788	A	C	ATG->CTG	No
	None		2056377	G	T	AAG->AAT	No
	None		4274791	C	T	CAC->TAC	No
	None		1561333	T	C	TGA->CGA	No
	None		3379432	T	C	TGC->CGC	No
	None		2551574	A	C	CAG->CCG	No
	None		2386283	G	A	AGG->AAG	No
	None		39022	A	G	ATT->GTT	No

## Sheet: Table_S2
		Genome ID	Genome name of MTB isolate	Antibiotic	Isolation Country	Geographic Group	Geographic Location	Laboratory Typing Method	Laboratory Typing Method Version	Additional Metadata
		1.39793e+06	Mycobacterium tuberculosis TKK_04_0008	ofloxacin	South Africa			Agar dilution	2 mg/L	tb culture:TB culture;tb culture mgit:MTB isolated;tb culture 7h11:MTB isolated;phenotype:pre-XDR (KAN susceptible);microscopy ziehl-neelsen:3+;microscopy auramine:ND;microscopy smear status:Positive;lineage:Not tested
		1.39793e+06	Mycobacterium tuberculosis TKK_04_0013	ofloxacin	South Africa	Africa	South Africa: Kwangwanase	Agar dilution	2 mg/L	tb culture:TB culture;tb culture mgit:MTB isolated;tb culture 7h11:MTB isolated;phenotype:pre-XDR (KAN susceptible);microscopy ziehl-neelsen:ND;microscopy auramine:ND;microscopy smear status:ND;lineage:Not tested
		1.39793e+06	Mycobacterium tuberculosis TKK_04_0020	ofloxacin	South Africa			Agar dilution	2 mg/L	tb culture:TB culture;tb culture mgit:MTB isolated;tb culture 7h11:MTB isolated;phenotype:pre-XDR (KAN susceptible);microscopy ziehl-neelsen:3+;microscopy auramine:ND;microscopy smear status:Positive;lineage:Not tested
		1.39793e+06	Mycobacterium tuberculosis TKK_04_0034	ofloxacin	South Africa	Africa	South Africa: Kwazulu Natal	Agar dilution	2 mg/L	tb culture:TB culture;tb culture mgit:MTB isolated;tb culture 7h11:MTB isolated;phenotype:pre-XDR (KAN susceptible);microscopy ziehl-neelsen:ND;microscopy auramine:ND;microscopy smear status:ND;lineage:Not tested
		1.39793e+06	Mycobacterium tuberculosis TKK_04_0036	ofloxacin	South Africa	Africa	South Africa: Kwazulu Natal	Agar dilution	2 mg/L	tb culture:TB culture;tb culture mgit:MTB isolated;tb culture 7h11:MTB isolated;phenotype:pre-XDR (KAN susceptible);microscopy ziehl-neelsen:ND;microscopy auramine:ND;microscopy smear status:ND;lineage:Not tested
		1.39793e+06	Mycobacterium tuberculosis TKK_04_0038	ofloxacin	Kenya	Africa	Kenya: Kericho	Agar dilution	2 mg/L	tb culture:TB culture;tb culture mgit:MTB isolated;tb culture 7h11:MTB isolated;phenotype:pre-XDR (KAN susceptible);microscopy ziehl-neelsen:scanty;microscopy auramine:ND;microscopy smear status:Positive;lineage:Not tested
		1.39793e+06	Mycobacterium tuberculosis TKK_04_0039	ofloxacin	South Africa	Africa	South Africa: Kwazulu Natal	Agar dilution	2 mg/L	tb culture:TB culture;tb culture mgit:MTB isolated;tb culture 7h11:MTB isolated;phenotype:pre-XDR (KAN susceptible);microscopy ziehl-neelsen:ND;microscopy auramine:ND;microscopy smear status:ND;lineage:Not tested
		1.39793e+06	Mycobacterium tuberculosis TKK_04_0044	ofloxacin	South Africa	Africa	South Africa: Kwazulu Natal	Agar dilution	2 mg/L	tb culture:TB culture;tb culture mgit:MTB isolated;tb culture 7h11:MTB isolated;phenotype:pre-XDR (KAN susceptible);microscopy ziehl-neelsen:ND;microscopy auramine:ND;microscopy smear status:ND;lineage:Not tested
		1.39793e+06	Mycobacterium tuberculosis TKK_04_0045	ofloxacin	South Africa	Africa	South Africa: Kwazulu Natal	Agar dilution	2 mg/L	tb culture:TB culture;tb culture mgit:MTB isolated;tb culture 7h11:MTB isolated;phenotype:pre-XDR (KAN susceptible);microscopy ziehl-neelsen:ND;microscopy auramine:ND;microscopy smear status:ND;lineage:Not tested
		1.39794e+06	Mycobacterium tuberculosis TKK_04_0046	ofloxacin	South Africa	Africa	South Africa: Kwazulu Natal	Agar dilution	2 mg/L	tb culture:TB culture;tb culture mgit:MTB isolated;tb culture 7h11:MTB isolated;phenotype:pre-XDR (KAN susceptible);microscopy ziehl-neelsen:ND;microscopy auramine:ND;microscopy smear status:ND;lineage:Not tested
		1.39794e+06	Mycobacterium tuberculosis TKK_04_0042	ofloxacin	South Africa	Africa	South Africa: Kwazulu Natal	Agar dilution	2 mg/L	tb culture:TB culture;tb culture mgit:MTB isolated;tb culture 7h11:MTB isolated;phenotype:pre-XDR (KAN susceptible);microscopy ziehl-neelsen:ND;microscopy auramine:ND;microscopy smear status:ND;lineage:Not tested
		1.39794e+06	Mycobacterium tuberculosis TKK_04_0037	ofloxacin	South Africa	Africa	South Africa: Kwazulu Natal	Agar dilution	2 mg/L	tb culture:TB culture;tb culture mgit:MTB isolated;tb culture 7h11:MTB isolated;phenotype:pre-XDR (KAN susceptible);microscopy ziehl-neelsen:ND;microscopy auramine:ND;microscopy smear status:ND;lineage:Not tested
		1.42357e+06	Mycobacterium tuberculosis BTB13-089	ofloxacin	Sweden	Europe	Sweden			phenotype:MDR-TB or XDR-TB;specimen repository name:Swedish Institute for Communicable Disease Control;specimen sample id:BTB13-089
		1.42358e+06	Mycobacterium tuberculosis BTB13-206	ofloxacin	Sweden	Europe	Sweden			phenotype:MDR-TB or XDR-TB;specimen repository name:Swedish Institute for Communicable Disease Control;specimen sample id:BTB13-206
		1.42718e+06	Mycobacterium tuberculosis XTB13-081	ofloxacin	Belarus	Europe	Belarus			minsk id:1.2013
		1.42718e+06	Mycobacterium tuberculosis XTB13-081	amikacin	Belarus	Europe	Belarus			minsk id:1.2013
		1.42718e+06	Mycobacterium tuberculosis XTB13-081	capreomycin	Belarus	Europe	Belarus			minsk id:1.2013
		1.42721e+06	Mycobacterium tuberculosis XTB13-122	capreomycin	Belarus	Europe	Belarus			minsk id:129.2013
		1.42721e+06	Mycobacterium tuberculosis XTB13-122	ofloxacin	Belarus	Europe	Belarus			minsk id:129.2013
		1.42721e+06	Mycobacterium tuberculosis XTB13-122	amikacin	Belarus	Europe	Belarus			minsk id:129.2013
		1.42722e+06	Mycobacterium tuberculosis XTB13-126	ofloxacin	Belarus	Europe	Belarus			minsk id:131.2013
		1.42723e+06	Mycobacterium tuberculosis XTB13-137	ofloxacin	Belarus	Europe	Belarus			minsk id:141.2013
		1.42723e+06	Mycobacterium tuberculosis XTB13-137	capreomycin	Belarus	Europe	Belarus			minsk id:141.2013
		1.42723e+06	Mycobacterium tuberculosis XTB13-137	amikacin	Belarus	Europe	Belarus			minsk id:141.2013
		1.42724e+06	Mycobacterium tuberculosis XTB13-146	amikacin	Belarus	Europe	Belarus			minsk id:15.2013
		1.42724e+06	Mycobacterium tuberculosis XTB13-146	ofloxacin	Belarus	Europe	Belarus			minsk id:15.2013
		1.42724e+06	Mycobacterium tuberculosis XTB13-146	capreomycin	Belarus	Europe	Belarus			minsk id:15.2013
		1.42724e+06	Mycobacterium tuberculosis XTB13-150	amikacin	Belarus	Europe	Belarus			minsk id:159.2013
		1.42724e+06	Mycobacterium tuberculosis XTB13-150	ofloxacin	Belarus	Europe	Belarus			minsk id:159.2013
		1.42724e+06	Mycobacterium tuberculosis XTB13-150	capreomycin	Belarus	Europe	Belarus			minsk id:159.2013
		1.42724e+06	Mycobacterium tuberculosis XTB13-153	ofloxacin	Belarus	Europe	Belarus			minsk id:191.2013
		1.42724e+06	Mycobacterium tuberculosis XTB13-155	amikacin	Belarus	Europe	Belarus			minsk id:223.2013
		1.42724e+06	Mycobacterium tuberculosis XTB13-155	ofloxacin	Belarus	Europe	Belarus			minsk id:223.2013
		1.42724e+06	Mycobacterium tuberculosis XTB13-155	capreomycin	Belarus	Europe	Belarus			minsk id:223.2013
		1.42725e+06	Mycobacterium tuberculosis XTB13-169	capreomycin	Belarus	Europe	Belarus			minsk id:328.2013
		1.42725e+06	Mycobacterium tuberculosis XTB13-169	amikacin	Belarus	Europe	Belarus			minsk id:328.2013
		1.42725e+06	Mycobacterium tuberculosis XTB13-169	ofloxacin	Belarus	Europe	Belarus			minsk id:328.2013
		1.42725e+06	Mycobacterium tuberculosis XTB13-172	ofloxacin	Belarus	Europe	Belarus			minsk id:361.2013
		1.42725e+06	Mycobacterium tuberculosis XTB13-172	capreomycin	Belarus	Europe	Belarus			minsk id:361.2013
		1.42725e+06	Mycobacterium tuberculosis XTB13-172	amikacin	Belarus	Europe	Belarus			minsk id:361.2013
		1.42726e+06	Mycobacterium tuberculosis XTB13-176	ofloxacin	Belarus	Europe	Belarus			minsk id:375.2013
		1.42726e+06	Mycobacterium tuberculosis XTB13-176	capreomycin	Belarus	Europe	Belarus			minsk id:375.2013
		1.42726e+06	Mycobacterium tuberculosis XTB13-176	amikacin	Belarus	Europe	Belarus			minsk id:375.2013
		1.42726e+06	Mycobacterium tuberculosis XTB13-177	ofloxacin	Belarus	Europe	Belarus			minsk id:380.2013
		1.42726e+06	Mycobacterium tuberculosis XTB13-177	amikacin	Belarus	Europe	Belarus			minsk id:380.2013
		1.42726e+06	Mycobacterium tuberculosis XTB13-177	capreomycin	Belarus	Europe	Belarus			minsk id:380.2013
		1.42726e+06	Mycobacterium tuberculosis XTB13-178	ofloxacin	Belarus	Europe	Belarus			minsk id:400.2013
		1.42726e+06	Mycobacterium tuberculosis XTB13-178	amikacin	Belarus	Europe	Belarus			minsk id:400.2013
		1.42726e+06	Mycobacterium tuberculosis XTB13-178	capreomycin	Belarus	Europe	Belarus			minsk id:400.2013
		1.42726e+06	Mycobacterium tuberculosis XTB13-183	ofloxacin	Belarus	Europe	Belarus			minsk id:441.2013
		1.42726e+06	Mycobacterium tuberculosis XTB13-183	amikacin	Belarus	Europe	Belarus			minsk id:441.2013
		1.42726e+06	Mycobacterium tuberculosis XTB13-183	capreomycin	Belarus	Europe	Belarus			minsk id:441.2013
		1.42727e+06	Mycobacterium tuberculosis XTB13-187	ofloxacin	Belarus	Europe	Belarus			minsk id:50.2013
		1.42727e+06	Mycobacterium tuberculosis XTB13-187	amikacin	Belarus	Europe	Belarus			minsk id:50.2013
		1.42727e+06	Mycobacterium tuberculosis XTB13-187	capreomycin	Belarus	Europe	Belarus			minsk id:50.2013
		1.42728e+06	Mycobacterium tuberculosis XTB13-204	amikacin	Belarus	Europe	Belarus			minsk id:608.2013
		1.42728e+06	Mycobacterium tuberculosis XTB13-204	ofloxacin	Belarus	Europe	Belarus			minsk id:608.2013
		1.42728e+06	Mycobacterium tuberculosis XTB13-204	capreomycin	Belarus	Europe	Belarus			minsk id:608.2013
		1.42728e+06	Mycobacterium tuberculosis XTB13-206	amikacin	Belarus	Europe	Belarus			minsk id:645.2013
		1.42728e+06	Mycobacterium tuberculosis XTB13-206	ofloxacin	Belarus	Europe	Belarus			minsk id:645.2013
		1.42728e+06	Mycobacterium tuberculosis XTB13-206	capreomycin	Belarus	Europe	Belarus			minsk id:645.2013
		1.42729e+06	Mycobacterium tuberculosis XTB13-210	ofloxacin	Belarus	Europe	Belarus			minsk id:662.2013
		1.42729e+06	Mycobacterium tuberculosis XTB13-210	capreomycin	Belarus	Europe	Belarus			minsk id:662.2013
		1.42729e+06	Mycobacterium tuberculosis XTB13-210	amikacin	Belarus	Europe	Belarus			minsk id:662.2013
		1.42729e+06	Mycobacterium tuberculosis XTB13-218	capreomycin	Belarus	Europe	Belarus			minsk id:705.2013
		1.42729e+06	Mycobacterium tuberculosis XTB13-218	ofloxacin	Belarus	Europe	Belarus			minsk id:705.2013
		1.42729e+06	Mycobacterium tuberculosis XTB13-218	amikacin	Belarus	Europe	Belarus			minsk id:705.2013
		1.4273e+06	Mycobacterium tuberculosis XTB13-227	ofloxacin	Belarus	Europe	Belarus			minsk id:761.2013
		1.42731e+06	Mycobacterium tuberculosis XTB13-242	ofloxacin	Belarus	Europe	Belarus			minsk id:89.2013
		1.42731e+06	Mycobacterium tuberculosis XTB13-242	amikacin	Belarus	Europe	Belarus			minsk id:89.2013
		1.42731e+06	Mycobacterium tuberculosis XTB13-242	capreomycin	Belarus	Europe	Belarus			minsk id:89.2013
		1.43883e+06	Mycobacterium tuberculosis 1010SM	ofloxacin	Romania	Europe	Romania	Agar proportion	2 mg/L	microscopy | zn:neg;phenotype:XDR;specimen source strain:Romanian native;organism detection method:LJ;specimen repository name:CJ;microscopy | zn:neg;phenotype:XDR;organism detection method:LJ;specimen repository name:CJ
		1.43885e+06	Mycobacterium tuberculosis 2089HD	ofloxacin	Romania	Europe	Romania	Agar proportion	2 mg/L	microscopy | zn:neg;phenotype:MDR;specimen source strain:Romanian native;organism detection method:LJ;specimen repository name:CJ;microscopy | zn:neg;phenotype:MDR;organism detection method:LJ;specimen repository name:CJ
		1.43885e+06	Mycobacterium tuberculosis 2092HD	ofloxacin	Romania	Europe	Romania	Agar proportion	2 mg/L	microscopy | zn:neg;phenotype:XDR;specimen source strain:Romanian native;organism detection method:LJ;specimen repository name:CJ;microscopy | zn:neg;phenotype:XDR;organism detection method:LJ;specimen repository name:CJ
		1.43885e+06	Mycobacterium tuberculosis 2097HD	amikacin	Romania	Europe	Romania	Agar proportion	40 mg/L	microscopy | zn:neg;phenotype:XDR;specimen source strain:Romanian native;organism detection method:LJ;specimen repository name:CJ;microscopy | zn:neg;phenotype:XDR;organism detection method:LJ;specimen repository name:CJ
		1.43885e+06	Mycobacterium tuberculosis 2097HD	ofloxacin	Romania	Europe	Romania	Agar proportion	2 mg/L	microscopy | zn:neg;phenotype:XDR;specimen source strain:Romanian native;organism detection method:LJ;specimen repository name:CJ;microscopy | zn:neg;phenotype:XDR;organism detection method:LJ;specimen repository name:CJ
		1.43886e+06	Mycobacterium tuberculosis 2230BH	ofloxacin	Romania	Europe	Romania	Agar proportion	2 mg/L	microscopy | zn:neg;phenotype:MDR;specimen source strain:Romanian native;organism detection method:LJ;specimen repository name:CJ;microscopy | zn:neg;phenotype:MDR;organism detection method:LJ;specimen repository name:CJ
		1.43886e+06	Mycobacterium tuberculosis 2231BH	ofloxacin	Romania	Europe	Romania	Agar proportion	2 mg/L	microscopy | zn:neg;phenotype:XDR;specimen source strain:Romanian native;organism detection method:LJ;specimen repository name:CJ;microscopy | zn:neg;phenotype:XDR;organism detection method:LJ;specimen repository name:CJ
		1.43886e+06	Mycobacterium tuberculosis 2231BH	amikacin	Romania	Europe	Romania	Agar proportion	40 mg/L	microscopy | zn:neg;phenotype:XDR;specimen source strain:Romanian native;organism detection method:LJ;specimen repository name:CJ;microscopy | zn:neg;phenotype:XDR;organism detection method:LJ;specimen repository name:CJ
		1.43887e+06	Mycobacterium tuberculosis 2541MS	ofloxacin	Romania	Europe	Romania	Agar proportion	2 mg/L	microscopy | zn:neg;phenotype:MDR;specimen source strain:Romanian native;organism detection method:LJ;specimen repository name:CJ;microscopy | zn:neg;phenotype:MDR;organism detection method:LJ;specimen repository name:CJ
		1.43887e+06	Mycobacterium tuberculosis 2542MS	ofloxacin	Romania	Europe	Romania	Agar proportion	2 mg/L	microscopy | zn:neg;phenotype:XDR;specimen source strain:Romanian native;organism detection method:LJ;specimen repository name:CJ;microscopy | zn:neg;phenotype:XDR;organism detection method:LJ;specimen repository name:CJ
		1.43887e+06	Mycobacterium tuberculosis 2542MS	amikacin	Romania	Europe	Romania	Agar proportion	40 mg/L	microscopy | zn:neg;phenotype:XDR;specimen source strain:Romanian native;organism detection method:LJ;specimen repository name:CJ;microscopy | zn:neg;phenotype:XDR;organism detection method:LJ;specimen repository name:CJ
		1.43887e+06	Mycobacterium tuberculosis 2543MS	ofloxacin	Romania	Europe	Romania	Agar proportion	2 mg/L	microscopy | zn:neg;phenotype:MDR;specimen source strain:Romanian native;organism detection method:LJ;specimen repository name:CJ;microscopy | zn:neg;phenotype:MDR;organism detection method:LJ;specimen repository name:CJ
		1.43887e+06	Mycobacterium tuberculosis 3067CJ	ofloxacin	Romania	Europe	Romania	Agar proportion	2 mg/L	microscopy | zn:1+;phenotype:MDR;specimen source strain:Romanian native;organism detection method:LJ;specimen repository name:CJ;microscopy | zn:1+;phenotype:MDR;organism detection method:LJ;specimen repository name:CJ
		1.43887e+06	Mycobacterium tuberculosis 3499MM	ofloxacin	Romania	Europe	Romania	Agar proportion	2 mg/L	phenotype:XDR;specimen source strain:Romanian native;organism detection method:LJ;specimen repository name:CJ;phenotype:XDR;organism detection method:LJ;specimen repository name:CJ
		1.44846e+06	Mycobacterium tuberculosis TKK_04_0051	ofloxacin	South Africa	Africa	South Africa: Kwazulu Natal	Agar dilution	2 mg/L	tb culture:TB culture;tb culture mgit:MTB isolated;tb culture 7h11:MTB isolated;phenotype:pre-XDR (KAN Susceptible);microscopy ziehl-neelsen:ND;microscopy auramine:ND;microscopy smear status:n/a;lineage:Not tested;isoniazid hain result:R;rifampicin hain result:R
		1.44846e+06	Mycobacterium tuberculosis TKK_04_0059	ofloxacin	South Africa	Africa	South Africa: Kwazulu Natal	Agar dilution	2 mg/L	tb culture:TB culture;tb culture mgit:MTB isolated;tb culture 7h11:MTB isolated;phenotype:pre-XDR (KAN Susceptible);microscopy ziehl-neelsen:scanty;microscopy auramine:ND;microscopy smear status:Positive;lineage:Not tested;isoniazid hain result:R;rifampicin hain result:S
		1.44847e+06	Mycobacterium tuberculosis TKK_04_0061	ofloxacin				Agar dilution	2 mg/L	tb culture:TB culture;tb culture mgit:MTB isolated;tb culture 7h11:MTB isolated;phenotype:pre-XDR (KAN Susceptible);microscopy ziehl-neelsen:ND;microscopy auramine:ND;microscopy smear status:n/a;lineage:Not tested;isoniazid hain result:R;rifampicin hain result:R
		1.44847e+06	Mycobacterium tuberculosis TKK_04_0063	ofloxacin	South Africa			Agar dilution	2 mg/L	tb culture:TB culture;tb culture mgit:MTB isolated;tb culture 7h11:MTB isolated;phenotype:pre-XDR (KAN Susceptible);microscopy ziehl-neelsen:3+;microscopy auramine:ND;microscopy smear status:Positive;lineage:Not tested;isoniazid hain result:R;rifampicin hain result:R
		1.44847e+06	Mycobacterium tuberculosis TKK_04_0066	ofloxacin	South Africa	Africa	South Africa: Kwazulu Natal	Agar dilution	2 mg/L	tb culture:TB culture;tb culture mgit:MTB isolated;tb culture 7h11:MTB isolated;phenotype:pre-XDR (KAN Susceptible);microscopy ziehl-neelsen:ND;microscopy auramine:ND;microscopy smear status:n/a;lineage:Not tested;isoniazid hain result:R;rifampicin hain result:S
		1.44847e+06	Mycobacterium tuberculosis TKK_04_0069	ofloxacin	South Africa	Africa	South Africa: Kwazulu Natal	Agar dilution	2 mg/L	tb culture:TB culture;tb culture mgit:MTB isolated;tb culture 7h11:MTB isolated;phenotype:pre-XDR (KAN Susceptible);microscopy ziehl-neelsen:3+;microscopy auramine:ND;microscopy smear status:Positive;lineage:Not tested;isoniazid hain result:ND;rifampicin hain result:ND
		1.44848e+06	Mycobacterium tuberculosis TKK_04_0071	ofloxacin	South Africa	Africa	South Africa: Kwazulu Natal	Agar dilution	2 mg/L	tb culture:TB culture;tb culture mgit:MTB isolated;tb culture 7h11:MTB isolated;phenotype:pre-XDR (KAN Susceptible);microscopy ziehl-neelsen:Negative;microscopy auramine:ND;microscopy smear status:Negative;lineage:Not tested;isoniazid hain result:R;rifampicin hain result:R
		1.44848e+06	Mycobacterium tuberculosis TKK_04_0072	ofloxacin	South Africa	Africa	South Africa: Kwazulu Natal	Agar dilution	2 mg/L	tb culture:TB culture;tb culture mgit:MTB isolated;tb culture 7h11:MTB isolated;phenotype:pre-XDR (KAN Susceptible);microscopy ziehl-neelsen:3+;microscopy auramine:ND;microscopy smear status:Positive;lineage:Not tested;isoniazid hain result:ND;rifampicin hain result:ND
		1.44848e+06	Mycobacterium tuberculosis TKK_04_0075	ofloxacin	South Africa			Agar dilution	2 mg/L	tb culture:TB culture;tb culture mgit:MTB isolated;tb culture 7h11:MTB isolated;phenotype:pre-XDR (KAN Susceptible);microscopy ziehl-neelsen:ND;microscopy auramine:ND;microscopy smear status:n/a;lineage:Not tested;isoniazid hain result:R;rifampicin hain result:R
		1.44848e+06	Mycobacterium tuberculosis TKK_04_0079	ofloxacin	South Africa	Africa	South Africa: Kwazulu Natal	Agar dilution	2 mg/L	tb culture:TB culture;tb culture mgit:MTB isolated;tb culture 7h11:MTB isolated;phenotype:pre-XDR (KAN Susceptible);microscopy ziehl-neelsen:3+;microscopy auramine:ND;microscopy smear status:Positive;lineage:Not tested;isoniazid hain result:ND;rifampicin hain result:ND
		1.44848e+06	Mycobacterium tuberculosis TKK_04_0083	ofloxacin	South Africa	Africa	South Africa: Kwazulu Natal	Agar dilution	2 mg/L	tb culture:TB culture;tb culture mgit:MTB isolated;tb culture 7h11:MTB isolated;phenotype:pre-XDR (KAN Susceptible);microscopy ziehl-neelsen:ND;microscopy auramine:ND;microscopy smear status:n/a;lineage:Not tested;isoniazid hain result:R;rifampicin hain result:S
		1.4485e+06	Mycobacterium tuberculosis TKK_05MA_0016	ofloxacin	South Africa	Africa	South Africa: Kwazulu Natal	Agar dilution	2 mg/L	tb culture:TB culture;tb culture mgit:MTB isolated;tb culture 7h11:MTB isolated;phenotype:XDR-TB;microscopy ziehl-neelsen:3+;microscopy auramine:ND;microscopy smear status:Positive;lineage:Not tested;isoniazid hain result:ND;rifampicin hain result:ND
		1.4485e+06	Mycobacterium tuberculosis TKK_05MA_0018	ofloxacin	South Africa	Africa	South Africa: Kwazulu Natal	Agar dilution	2 mg/L	tb culture:TB culture;tb culture mgit:MTB isolated;tb culture 7h11:MTB isolated;phenotype:XDR-TB;microscopy ziehl-neelsen:2+;microscopy auramine:ND;microscopy smear status:Positive;lineage:Not tested;isoniazid hain result:ND;rifampicin hain result:ND
		1.44852e+06	Mycobacterium tuberculosis TKK_05MA_2005	ofloxacin	South Africa	Africa	South Africa: Kwazulu Natal	Agar dilution	2 mg/L	tb culture:TB culture;tb culture mgit:MTB isolated;tb culture 7h11:MTB isolated;microscopy ziehl-neelsen:Positive;microscopy auramine:ND;microscopy smear status:Positive;lineage:Not tested;isoniazid hain result:ND;rifampicin hain result:ND
		1.44852e+06	Mycobacterium tuberculosis TKK_05MA_2008	ofloxacin	South Africa	Africa	South Africa: Kwazulu Natal	Agar dilution	2 mg/L	tb culture:TB culture;tb culture mgit:MTB isolated;tb culture 7h11:MTB isolated;phenotype:XDR-TB;microscopy ziehl-neelsen:Positive;microscopy auramine:ND;microscopy smear status:Positive;lineage:Not tested;isoniazid hain result:ND;rifampicin hain result:ND
		1.44852e+06	Mycobacterium tuberculosis TKK_05MA_2015	ofloxacin	South Africa	Africa	South Africa: Kwazulu Natal	Agar dilution	2 mg/L	tb culture:TB culture;tb culture mgit:MTB isolated;tb culture 7h11:MTB isolated;phenotype:XDR-TB;microscopy ziehl-neelsen:Negative;microscopy auramine:ND;microscopy smear status:Negative;lineage:Not tested;isoniazid hain result:ND;rifampicin hain result:ND
		1.44853e+06	Mycobacterium tuberculosis TKK_05SA_0016	ofloxacin	South Africa	Africa	South Africa: Kwazulu Natal	Agar dilution	2 mg/L	tb culture:TB culture;tb culture mgit:MTB isolated;tb culture 7h11:MTB isolated;phenotype:XDR-TB;microscopy ziehl-neelsen:3+;microscopy auramine:ND;microscopy smear status:Positive;lineage:Not tested;isoniazid hain result:ND;rifampicin hain result:ND
		1.44853e+06	Mycobacterium tuberculosis TKK_05SA_0018	ofloxacin	South Africa	Africa	South Africa: Kwazulu Natal	Agar dilution	2 mg/L	tb culture:TB culture;tb culture mgit:MTB isolated;tb culture 7h11:MTB isolated;phenotype:XDR-TB;microscopy ziehl-neelsen:2+;microscopy auramine:ND;microscopy smear status:Positive;lineage:Not tested;isoniazid hain result:ND;rifampicin hain result:ND
		1.44855e+06	Mycobacterium tuberculosis TKK_05SA_0043	ofloxacin	South Africa	Africa	South Africa: Kwazulu Natal	Agar dilution	2 mg/L	tb culture:TB culture;tb culture mgit:MTB isolated;tb culture 7h11:MTB isolated;phenotype:XDR-TB;microscopy ziehl-neelsen:3+;microscopy auramine:ND;microscopy smear status:Positive;lineage:Not tested;isoniazid hain result:ND;rifampicin hain result:ND
		1.44856e+06	Mycobacterium tuberculosis TKK_04_0074	ofloxacin	South Africa			Agar dilution	2 mg/L	tb culture:TB culture;tb culture mgit:MTB isolated;tb culture 7h11:MTB isolated;phenotype:pre-XDR (KAN Susceptible);microscopy ziehl-neelsen:ND;microscopy auramine:ND;microscopy smear status:n/a;lineage:Not tested;isoniazid hain result:R;rifampicin hain result:R
		1.44857e+06	Mycobacterium tuberculosis TKK_04_0103	ofloxacin	South Africa	Africa	South Africa: Kwazulu Natal	Agar dilution	2 mg/L	tb culture:TB culture;tb culture mgit:MTB isolated;tb culture 7h11:MTB isolated;phenotype:XDR-TB;microscopy ziehl-neelsen:ND;microscopy auramine:ND;microscopy smear status:n/a;lineage:Not tested;isoniazid hain result:ND;rifampicin hain result:ND
		1.44857e+06	Mycobacterium tuberculosis TKK_04_0105	ofloxacin	South Africa	Africa	South Africa: Kwazulu Natal	Agar dilution	2 mg/L	tb culture:TB culture;tb culture mgit:MTB isolated;tb culture 7h11:MTB isolated;phenotype:XDR-TB;microscopy ziehl-neelsen:Negative;microscopy auramine:ND;microscopy smear status:Negative;lineage:Not tested;isoniazid hain result:ND;rifampicin hain result:ND
		1.44857e+06	Mycobacterium tuberculosis TKK_04_0106	ofloxacin				Agar dilution	2 mg/L	tb culture:TB culture;tb culture mgit:MTB isolated;tb culture 7h11:MTB isolated;phenotype:XDR-TB;microscopy ziehl-neelsen:3+;microscopy auramine:ND;microscopy smear status:Positive;lineage:Not tested;isoniazid hain result:R;rifampicin hain result:R
		1.44857e+06	Mycobacterium tuberculosis TKK_04_0107	ofloxacin	South Africa	Africa	South Africa: Kwazulu Natal	Agar dilution	2 mg/L	tb culture:TB culture;tb culture mgit:MTB isolated;tb culture 7h11:MTB isolated;phenotype:XDR-TB;microscopy ziehl-neelsen:Negative;microscopy auramine:ND;microscopy smear status:Negative;lineage:Not tested;isoniazid hain result:ND;rifampicin hain result:ND
		1.44857e+06	Mycobacterium tuberculosis TKK_04_0108	ofloxacin	South Africa	Africa	South Africa: Chwezi Clinic	Agar dilution	2 mg/L	tb culture:TB culture;tb culture mgit:MTB isolated;tb culture 7h11:MTB isolated;phenotype:XDR-TB;microscopy ziehl-neelsen:ND;microscopy auramine:ND;microscopy smear status:n/a;lineage:Not tested;isoniazid hain result:R;rifampicin hain result:R
		1.44857e+06	Mycobacterium tuberculosis TKK_04_0109	ofloxacin	South Africa	Africa	South Africa: Kwazulu Natal	Agar dilution	2 mg/L	tb culture:TB culture;tb culture mgit:MTB isolated;tb culture 7h11:MTB isolated;phenotype:XDR-TB;microscopy ziehl-neelsen:ND;microscopy auramine:ND;microscopy smear status:n/a;lineage:Not tested;isoniazid hain result:R;rifampicin hain result:R
		1.44858e+06	Mycobacterium tuberculosis TKK_04_0112	ofloxacin	South Africa	Africa	South Africa: King Dinuzulu Hospital	Agar dilution	2 mg/L	tb culture:TB culture;tb culture mgit:MTB isolated;tb culture 7h11:MTB isolated;phenotype:XDR-TB;microscopy ziehl-neelsen:Negative;microscopy auramine:ND;microscopy smear status:Negative;lineage:Not tested;isoniazid hain result:ND;rifampicin hain result:ND
		1.44858e+06	Mycobacterium tuberculosis TKK_04_0113	ofloxacin	South Africa	Africa	South Africa: Kwazulu Natal	Agar dilution	2 mg/L	tb culture:TB culture;tb culture mgit:MTB isolated;tb culture 7h11:MTB isolated;phenotype:XDR-TB;microscopy ziehl-neelsen:ND;microscopy auramine:ND;microscopy smear status:n/a;lineage:Not tested;isoniazid hain result:ND;rifampicin hain result:ND
		1.44858e+06	Mycobacterium tuberculosis TKK_04_0114	ofloxacin	South Africa	Africa	South Africa: Kwazulu Natal	Agar dilution	2 mg/L	tb culture:TB culture;tb culture mgit:MTB isolated;tb culture 7h11:MTB isolated;phenotype:XDR-TB;microscopy ziehl-neelsen:1+;microscopy auramine:ND;microscopy smear status:Positive;lineage:Not tested;isoniazid hain result:ND;rifampicin hain result:ND
		1.44858e+06	Mycobacterium tuberculosis TKK_04_0117	ofloxacin	South Africa	Africa	South Africa: Kwazulu Natal	Agar dilution	2 mg/L	tb culture:TB culture;tb culture mgit:MTB isolated;tb culture 7h11:MTB isolated;phenotype:XDR-TB;microscopy ziehl-neelsen:ND;microscopy auramine:ND;microscopy smear status:n/a;lineage:Not tested;isoniazid hain result:ND;rifampicin hain result:ND
		1.44858e+06	Mycobacterium tuberculosis TKK_04_0118	ofloxacin	South Africa	Africa	South Africa: Christ The King Hospital	Agar dilution	2 mg/L	tb culture:TB culture;tb culture mgit:MTB isolated;tb culture 7h11:MTB isolated;phenotype:XDR-TB;microscopy ziehl-neelsen:ND;microscopy auramine:ND;microscopy smear status:n/a;lineage:Not tested;isoniazid hain result:R;rifampicin hain result:R
		1.44858e+06	Mycobacterium tuberculosis TKK_04_0120	ofloxacin	South Africa	Africa	South Africa: Kwazulu Natal	Agar dilution	2 mg/L	tb culture:TB culture;tb culture mgit:MTB isolated;tb culture 7h11:MTB isolated;phenotype:XDR-TB;microscopy ziehl-neelsen:ND;microscopy auramine:ND;microscopy smear status:n/a;lineage:Not tested;isoniazid hain result:ND;rifampicin hain result:ND
		1.44858e+06	Mycobacterium tuberculosis TKK_04_0122	ofloxacin	South Africa	Africa	South Africa: Kwazulu Natal	Agar dilution	2 mg/L	tb culture:TB culture;tb culture mgit:MTB isolated;tb culture 7h11:MTB isolated;phenotype:XDR-TB;microscopy ziehl-neelsen:ND;microscopy auramine:ND;microscopy smear status:n/a;lineage:Not tested;isoniazid hain result:ND;rifampicin hain result:ND
		1.44859e+06	Mycobacterium tuberculosis TKK_04_0123	ofloxacin	South Africa	Africa	South Africa: Kwazulu Natal	Agar dilution	2 mg/L	tb culture:TB culture;tb culture mgit:MTB isolated;tb culture 7h11:MTB isolated;phenotype:XDR-TB;microscopy ziehl-neelsen:ND;microscopy auramine:ND;microscopy smear status:n/a;lineage:Not tested;isoniazid hain result:ND;rifampicin hain result:ND
		1.44859e+06	Mycobacterium tuberculosis TKK_04_0129	ofloxacin	South Africa	Africa	South Africa: Kwazulu Natal	Agar dilution	2 mg/L	tb culture:TB culture;tb culture mgit:MTB isolated;tb culture 7h11:MTB isolated;phenotype:XDR-TB;microscopy ziehl-neelsen:Negative;microscopy auramine:ND;microscopy smear status:Negative;lineage:Not tested;isoniazid hain result:R;rifampicin hain result:R
		1.44859e+06	Mycobacterium tuberculosis TKK_04_0132	ofloxacin	South Africa	Africa	South Africa: Kwazulu Natal	Agar dilution	2 mg/L	tb culture:TB culture;tb culture mgit:MTB isolated;tb culture 7h11:MTB isolated;phenotype:XDR-TB;microscopy ziehl-neelsen:ND;microscopy auramine:ND;microscopy smear status:n/a;lineage:Not tested;isoniazid hain result:ND;rifampicin hain result:ND
		1.4486e+06	Mycobacterium tuberculosis TKK_04_0137	ofloxacin	South Africa	Africa	South Africa: Kwazulu Natal	Agar dilution	2 mg/L	tb culture:TB culture;tb culture mgit:MTB isolated;tb culture 7h11:MTB isolated;phenotype:XDR-TB;microscopy ziehl-neelsen:ND;microscopy auramine:ND;microscopy smear status:n/a;lineage:Not tested;isoniazid hain result:R;rifampicin hain result:R
		1.44861e+06	Mycobacterium tuberculosis TKK_04_0104	ofloxacin	South Africa	Africa	South Africa: Kwazulu Natal	Agar dilution	2 mg/L	tb culture:TB culture;tb culture mgit:MTB isolated;tb culture 7h11:MTB isolated;phenotype:XDR-TB;microscopy ziehl-neelsen:ND;microscopy auramine:ND;microscopy smear status:n/a;lineage:Not tested;isoniazid hain result:R;rifampicin hain result:R
		1.45527e+06	Mycobacterium tuberculosis NRITLD49	ofloxacin	Iran	Asia	Iran			specimen id:Iran49;genotyping method:Drug-susceptibility testing for antibiotic resistance;specimen source id:Patient 28;lineage:Beijing;microscopy ziehl-neelsen:Positive 2+;tb culture lowenstein-jensen:Positive More than 50 colonies/tube
		1.45527e+06	Mycobacterium tuberculosis NRITLD50	ofloxacin	Iran	Asia	Iran			specimen id:Iran50;genotyping method:Drug-susceptibility testing for antibiotic resistance;specimen source id:Patient 28;lineage:Beijing;microscopy ziehl-neelsen:Positive 3+;tb culture lowenstein-jensen:Positive More than 50 colonies/tube
		1.45529e+06	Mycobacterium tuberculosis NRITLD14	capreomycin	Iran	Asia	Iran			specimen id:Iran14;genotyping method:Drug-susceptibility testing for antibiotic resistance;specimen source id:Patient 6;lineage:T1;microscopy ziehl-neelsen:Positive 3+;tb culture lowenstein-jensen:Positive More than 100 colonies/tube
		1.45529e+06	Mycobacterium tuberculosis NRITLD14	ofloxacin	Iran	Asia	Iran			specimen id:Iran14;genotyping method:Drug-susceptibility testing for antibiotic resistance;specimen source id:Patient 6;lineage:T1;microscopy ziehl-neelsen:Positive 3+;tb culture lowenstein-jensen:Positive More than 100 colonies/tube
		1.45529e+06	Mycobacterium tuberculosis NRITLD14	amikacin	Iran	Asia	Iran			specimen id:Iran14;genotyping method:Drug-susceptibility testing for antibiotic resistance;specimen source id:Patient 6;lineage:T1;microscopy ziehl-neelsen:Positive 3+;tb culture lowenstein-jensen:Positive More than 100 colonies/tube
		1.45529e+06	Mycobacterium tuberculosis NRITLD19	ofloxacin	Iran	Asia	Iran			specimen id:Iran19;genotyping method:Drug-susceptibility testing for antibiotic resistance;specimen source id:Patient 10;lineage:Beijing;microscopy ziehl-neelsen:Positive 2+;tb culture lowenstein-jensen:Positive More than 500 colonies/tube
		1.2958e+06	Mycobacterium tuberculosis TKK_02_0079	ofloxacin	South Africa	Africa	South Africa: King George V Hospital, Durban	Agar dilution	2 mg/L	tb culture:TB culture;tb culture mgit:MTB isolated;tb culture 7h11:MTB isolated;phenotype:MDR-TB;microscopy ziehl-neelsen:3+;microscopy auramine:3+;microscopy smear status:Positive;lineage:Not tested
		1.39788e+06	Mycobacterium tuberculosis TKK_02_0061	ofloxacin	South Africa	Africa	South Africa	Agar dilution	2 mg/L	tb culture:TB culture;tb culture mgit:MTB isolated;tb culture 7h11:MTB isolated;phenotype:XDR-TB;microscopy ziehl-neelsen:3+;microscopy auramine:3+;microscopy smear status:Positive;lineage:Not tested
		1.39788e+06	Mycobacterium tuberculosis TKK_02_0061	capreomycin	South Africa	Africa	South Africa	Agar dilution	10 mg/L	tb culture:TB culture;tb culture mgit:MTB isolated;tb culture 7h11:MTB isolated;phenotype:XDR-TB;microscopy ziehl-neelsen:3+;microscopy auramine:3+;microscopy smear status:Positive;lineage:Not tested
		1.39788e+06	Mycobacterium tuberculosis TKK_02_0061	moxifloxacin	South Africa	Africa	South Africa	Broth dilution		tb culture:TB culture;tb culture mgit:MTB isolated;tb culture 7h11:MTB isolated;phenotype:XDR-TB;microscopy ziehl-neelsen:3+;microscopy auramine:3+;microscopy smear status:Positive;lineage:Not tested
		1.42357e+06	Mycobacterium tuberculosis BTB12-384	ofloxacin	Sweden	Europe	Sweden			phenotype:MDR-TB or XDR-TB;specimen repository name:Swedish Institute for Communicable Disease Control;specimen sample id:BTB12-384
		1.42719e+06	Mycobacterium tuberculosis XTB13-091	ofloxacin	Belarus	Europe	Belarus			minsk id:1057.2012
		1.42719e+06	Mycobacterium tuberculosis XTB13-091	amikacin	Belarus	Europe	Belarus			minsk id:1057.2012
		1.42719e+06	Mycobacterium tuberculosis XTB13-091	capreomycin	Belarus	Europe	Belarus			minsk id:1057.2012
		1.42719e+06	Mycobacterium tuberculosis XTB13-098	amikacin	Belarus	Europe	Belarus			minsk id:109.2012
		1.42719e+06	Mycobacterium tuberculosis XTB13-098	ofloxacin	Belarus	Europe	Belarus			minsk id:109.2012
		1.42719e+06	Mycobacterium tuberculosis XTB13-098	capreomycin	Belarus	Europe	Belarus			minsk id:109.2012
		1.4272e+06	Mycobacterium tuberculosis XTB13-107	ofloxacin	Belarus	Europe	Belarus			minsk id:1172.2012
		1.4272e+06	Mycobacterium tuberculosis XTB13-107	amikacin	Belarus	Europe	Belarus			minsk id:1172.2012
		1.4272e+06	Mycobacterium tuberculosis XTB13-107	capreomycin	Belarus	Europe	Belarus			minsk id:1172.2012
		1.4272e+06	Mycobacterium tuberculosis XTB13-108	amikacin	Belarus	Europe	Belarus			minsk id:1176.2012
		1.4272e+06	Mycobacterium tuberculosis XTB13-108	ofloxacin	Belarus	Europe	Belarus			minsk id:1176.2012
		1.4272e+06	Mycobacterium tuberculosis XTB13-108	capreomycin	Belarus	Europe	Belarus			minsk id:1176.2012
		1.4272e+06	Mycobacterium tuberculosis XTB13-110	ofloxacin	Belarus	Europe	Belarus			minsk id:1182.2012
		1.4272e+06	Mycobacterium tuberculosis XTB13-110	amikacin	Belarus	Europe	Belarus			minsk id:1182.2012
		1.4272e+06	Mycobacterium tuberculosis XTB13-110	capreomycin	Belarus	Europe	Belarus			minsk id:1182.2012
		1.4272e+06	Mycobacterium tuberculosis XTB13-112	capreomycin	Belarus	Europe	Belarus			minsk id:1206.2012
		1.4272e+06	Mycobacterium tuberculosis XTB13-112	ofloxacin	Belarus	Europe	Belarus			minsk id:1206.2012
		1.4272e+06	Mycobacterium tuberculosis XTB13-112	amikacin	Belarus	Europe	Belarus			minsk id:1206.2012
		1.42721e+06	Mycobacterium tuberculosis XTB13-115	capreomycin	Belarus	Europe	Belarus			minsk id:124.2012
		1.42721e+06	Mycobacterium tuberculosis XTB13-115	ofloxacin	Belarus	Europe	Belarus			minsk id:124.2012
		1.42721e+06	Mycobacterium tuberculosis XTB13-115	amikacin	Belarus	Europe	Belarus			minsk id:124.2012
		1.42721e+06	Mycobacterium tuberculosis XTB13-117	ofloxacin	Belarus	Europe	Belarus			minsk id:1253.2012
		1.42721e+06	Mycobacterium tuberculosis XTB13-117	amikacin	Belarus	Europe	Belarus			minsk id:1253.2012
		1.42721e+06	Mycobacterium tuberculosis XTB13-117	capreomycin	Belarus	Europe	Belarus			minsk id:1253.2012
		1.42721e+06	Mycobacterium tuberculosis XTB13-119	capreomycin	Belarus	Europe	Belarus			minsk id:127.2012
		1.42721e+06	Mycobacterium tuberculosis XTB13-119	ofloxacin	Belarus	Europe	Belarus			minsk id:127.2012
		1.42721e+06	Mycobacterium tuberculosis XTB13-119	amikacin	Belarus	Europe	Belarus			minsk id:127.2012
		1.42721e+06	Mycobacterium tuberculosis XTB13-120	capreomycin	Belarus	Europe	Belarus			minsk id:1272.2012
		1.42721e+06	Mycobacterium tuberculosis XTB13-120	amikacin	Belarus	Europe	Belarus			minsk id:1272.2012
		1.42721e+06	Mycobacterium tuberculosis XTB13-120	ofloxacin	Belarus	Europe	Belarus			minsk id:1272.2012
		1.42721e+06	Mycobacterium tuberculosis XTB13-123	ofloxacin	Belarus	Europe	Belarus			minsk id:1297.2012
		1.42721e+06	Mycobacterium tuberculosis XTB13-123	capreomycin	Belarus	Europe	Belarus			minsk id:1297.2012
		1.42721e+06	Mycobacterium tuberculosis XTB13-123	amikacin	Belarus	Europe	Belarus			minsk id:1297.2012
		1.42722e+06	Mycobacterium tuberculosis XTB13-127	amikacin	Belarus	Europe	Belarus			minsk id:1333.2012
		1.42722e+06	Mycobacterium tuberculosis XTB13-127	ofloxacin	Belarus	Europe	Belarus			minsk id:1333.2012
		1.42722e+06	Mycobacterium tuberculosis XTB13-127	capreomycin	Belarus	Europe	Belarus			minsk id:1333.2012
		1.42723e+06	Mycobacterium tuberculosis XTB13-140	capreomycin	Belarus	Europe	Belarus			minsk id:1417.2012
		1.42723e+06	Mycobacterium tuberculosis XTB13-140	amikacin	Belarus	Europe	Belarus			minsk id:1417.2012
		1.42723e+06	Mycobacterium tuberculosis XTB13-140	ofloxacin	Belarus	Europe	Belarus			minsk id:1417.2012
		1.42723e+06	Mycobacterium tuberculosis XTB13-141	ofloxacin	Belarus	Europe	Belarus			minsk id:1426.2012
		1.42723e+06	Mycobacterium tuberculosis XTB13-142	capreomycin	Belarus	Europe	Belarus			minsk id:1435.2012
		1.42723e+06	Mycobacterium tuberculosis XTB13-142	ofloxacin	Belarus	Europe	Belarus			minsk id:1435.2012
		1.42723e+06	Mycobacterium tuberculosis XTB13-142	amikacin	Belarus	Europe	Belarus			minsk id:1435.2012
		1.42724e+06	Mycobacterium tuberculosis XTB13-147	ofloxacin	Belarus	Europe	Belarus			minsk id:1520.2012
		1.42724e+06	Mycobacterium tuberculosis XTB13-154	ofloxacin	Belarus	Europe	Belarus			minsk id:207.2012
		1.42724e+06	Mycobacterium tuberculosis XTB13-159	ofloxacin	Belarus	Europe	Belarus			minsk id:27.2012
		1.42725e+06	Mycobacterium tuberculosis XTB13-162	ofloxacin	Belarus	Europe	Belarus			minsk id:281.2012
		1.42725e+06	Mycobacterium tuberculosis XTB13-162	amikacin	Belarus	Europe	Belarus			minsk id:281.2012
		1.42725e+06	Mycobacterium tuberculosis XTB13-162	capreomycin	Belarus	Europe	Belarus			minsk id:281.2012
		1.42725e+06	Mycobacterium tuberculosis XTB13-165	ofloxacin	Belarus	Europe	Belarus			minsk id:299.2012
		1.42725e+06	Mycobacterium tuberculosis XTB13-165	capreomycin	Belarus	Europe	Belarus			minsk id:299.2012
		1.42725e+06	Mycobacterium tuberculosis XTB13-167	ofloxacin	Belarus	Europe	Belarus			minsk id:309.2012
		1.42725e+06	Mycobacterium tuberculosis XTB13-167	amikacin	Belarus	Europe	Belarus			minsk id:309.2012
		1.42725e+06	Mycobacterium tuberculosis XTB13-167	capreomycin	Belarus	Europe	Belarus			minsk id:309.2012
		1.42725e+06	Mycobacterium tuberculosis XTB13-168	amikacin	Belarus	Europe	Belarus			minsk id:323.2012
		1.42725e+06	Mycobacterium tuberculosis XTB13-168	ofloxacin	Belarus	Europe	Belarus			minsk id:323.2012
		1.42725e+06	Mycobacterium tuberculosis XTB13-168	capreomycin	Belarus	Europe	Belarus			minsk id:323.2012
		1.42725e+06	Mycobacterium tuberculosis XTB13-173	amikacin	Belarus	Europe	Belarus			minsk id:367.2012
		1.42725e+06	Mycobacterium tuberculosis XTB13-173	ofloxacin	Belarus	Europe	Belarus			minsk id:367.2012
		1.42725e+06	Mycobacterium tuberculosis XTB13-173	capreomycin	Belarus	Europe	Belarus			minsk id:367.2012
		1.42726e+06	Mycobacterium tuberculosis XTB13-179	amikacin	Belarus	Europe	Belarus			minsk id:402.2012
		1.42726e+06	Mycobacterium tuberculosis XTB13-179	ofloxacin	Belarus	Europe	Belarus			minsk id:402.2012
		1.42726e+06	Mycobacterium tuberculosis XTB13-179	capreomycin	Belarus	Europe	Belarus			minsk id:402.2012
		1.42726e+06	Mycobacterium tuberculosis XTB13-182	amikacin	Belarus	Europe	Belarus			minsk id:422.2012
		1.42726e+06	Mycobacterium tuberculosis XTB13-182	capreomycin	Belarus	Europe	Belarus			minsk id:422.2012
		1.42726e+06	Mycobacterium tuberculosis XTB13-182	ofloxacin	Belarus	Europe	Belarus			minsk id:422.2012
		1.42727e+06	Mycobacterium tuberculosis XTB13-190	capreomycin	Belarus	Europe	Belarus			minsk id:506.2012
		1.42727e+06	Mycobacterium tuberculosis XTB13-190	amikacin	Belarus	Europe	Belarus			minsk id:506.2012
		1.42727e+06	Mycobacterium tuberculosis XTB13-190	ofloxacin	Belarus	Europe	Belarus			minsk id:506.2012
		1.42727e+06	Mycobacterium tuberculosis XTB13-192	ofloxacin	Belarus	Europe	Belarus			minsk id:524.2012
		1.42727e+06	Mycobacterium tuberculosis XTB13-192	capreomycin	Belarus	Europe	Belarus			minsk id:524.2012
		1.42727e+06	Mycobacterium tuberculosis XTB13-194	capreomycin	Belarus	Europe	Belarus			minsk id:530.2012
		1.42727e+06	Mycobacterium tuberculosis XTB13-194	amikacin	Belarus	Europe	Belarus			minsk id:530.2012
		1.42727e+06	Mycobacterium tuberculosis XTB13-194	ofloxacin	Belarus	Europe	Belarus			minsk id:530.2012
		1.42727e+06	Mycobacterium tuberculosis XTB13-195	ofloxacin	Belarus	Europe	Belarus			minsk id:535.2012
		1.42727e+06	Mycobacterium tuberculosis XTB13-195	capreomycin	Belarus	Europe	Belarus			minsk id:535.2012
		1.42727e+06	Mycobacterium tuberculosis XTB13-195	amikacin	Belarus	Europe	Belarus			minsk id:535.2012
		1.42728e+06	Mycobacterium tuberculosis XTB13-200	capreomycin	Belarus	Europe	Belarus			minsk id:598.2012
		1.42728e+06	Mycobacterium tuberculosis XTB13-200	amikacin	Belarus	Europe	Belarus			minsk id:598.2012
		1.42728e+06	Mycobacterium tuberculosis XTB13-200	ofloxacin	Belarus	Europe	Belarus			minsk id:598.2012
		1.42728e+06	Mycobacterium tuberculosis XTB13-203	capreomycin	Belarus	Europe	Belarus			minsk id:608.2012
		1.42728e+06	Mycobacterium tuberculosis XTB13-203	amikacin	Belarus	Europe	Belarus			minsk id:608.2012
		1.42728e+06	Mycobacterium tuberculosis XTB13-203	ofloxacin	Belarus	Europe	Belarus			minsk id:608.2012
		1.42729e+06	Mycobacterium tuberculosis XTB13-212	ofloxacin	Belarus	Europe	Belarus			minsk id:679.2012
		1.42729e+06	Mycobacterium tuberculosis XTB13-212	capreomycin	Belarus	Europe	Belarus			minsk id:679.2012
		1.42729e+06	Mycobacterium tuberculosis XTB13-212	amikacin	Belarus	Europe	Belarus			minsk id:679.2012
		1.42729e+06	Mycobacterium tuberculosis XTB13-217	amikacin	Belarus	Europe	Belarus			minsk id:704.2012
		1.42729e+06	Mycobacterium tuberculosis XTB13-217	capreomycin	Belarus	Europe	Belarus			minsk id:704.2012
		1.42729e+06	Mycobacterium tuberculosis XTB13-217	ofloxacin	Belarus	Europe	Belarus			minsk id:704.2012
		1.4273e+06	Mycobacterium tuberculosis XTB13-219	ofloxacin	Belarus	Europe	Belarus			minsk id:726.2012
		1.4273e+06	Mycobacterium tuberculosis XTB13-228	capreomycin	Belarus	Europe	Belarus			minsk id:763.2012
		1.4273e+06	Mycobacterium tuberculosis XTB13-228	ofloxacin	Belarus	Europe	Belarus			minsk id:763.2012
		1.4273e+06	Mycobacterium tuberculosis XTB13-228	amikacin	Belarus	Europe	Belarus			minsk id:763.2012
		1.4273e+06	Mycobacterium tuberculosis XTB13-232	capreomycin	Belarus	Europe	Belarus			minsk id:819.2012
		1.4273e+06	Mycobacterium tuberculosis XTB13-232	amikacin	Belarus	Europe	Belarus			minsk id:819.2012
		1.4273e+06	Mycobacterium tuberculosis XTB13-232	ofloxacin	Belarus	Europe	Belarus			minsk id:819.2012
		1.42731e+06	Mycobacterium tuberculosis XTB13-234	ofloxacin	Belarus	Europe	Belarus			minsk id:861.2012
		1.42731e+06	Mycobacterium tuberculosis XTB13-234	capreomycin	Belarus	Europe	Belarus			minsk id:861.2012
		1.42731e+06	Mycobacterium tuberculosis XTB13-234	amikacin	Belarus	Europe	Belarus			minsk id:861.2012
		1.42731e+06	Mycobacterium tuberculosis XTB13-235	amikacin	Belarus	Europe	Belarus			minsk id:862.2012
		1.42731e+06	Mycobacterium tuberculosis XTB13-235	ofloxacin	Belarus	Europe	Belarus			minsk id:862.2012
		1.42731e+06	Mycobacterium tuberculosis XTB13-235	capreomycin	Belarus	Europe	Belarus			minsk id:862.2012
		1.42731e+06	Mycobacterium tuberculosis XTB13-238	ofloxacin	Belarus	Europe	Belarus			minsk id:88.2012
		1.42731e+06	Mycobacterium tuberculosis XTB13-238	capreomycin	Belarus	Europe	Belarus			minsk id:88.2012
		1.42731e+06	Mycobacterium tuberculosis XTB13-238	amikacin	Belarus	Europe	Belarus			minsk id:88.2012
		1.42731e+06	Mycobacterium tuberculosis XTB13-241	ofloxacin	Belarus	Europe	Belarus			minsk id:885.2012
		1.42731e+06	Mycobacterium tuberculosis XTB13-241	amikacin	Belarus	Europe	Belarus			minsk id:885.2012
		1.42731e+06	Mycobacterium tuberculosis XTB13-241	capreomycin	Belarus	Europe	Belarus			minsk id:885.2012
		1.42731e+06	Mycobacterium tuberculosis XTB13-245	capreomycin	Belarus	Europe	Belarus			minsk id:900.2012
		1.42731e+06	Mycobacterium tuberculosis XTB13-245	ofloxacin	Belarus	Europe	Belarus			minsk id:900.2012
		1.42731e+06	Mycobacterium tuberculosis XTB13-245	amikacin	Belarus	Europe	Belarus			minsk id:900.2012
		1.42732e+06	Mycobacterium tuberculosis XTB13-250	ofloxacin	Belarus	Europe	Belarus			minsk id:950.2012
		1.42732e+06	Mycobacterium tuberculosis XTB13-255	ofloxacin	Belarus	Europe	Belarus			minsk id:974.2012
		1.42732e+06	Mycobacterium tuberculosis XTB13-255	amikacin	Belarus	Europe	Belarus			minsk id:974.2012
		1.42732e+06	Mycobacterium tuberculosis XTB13-255	capreomycin	Belarus	Europe	Belarus			minsk id:974.2012
		1.44847e+06	Mycobacterium tuberculosis TKK_04_0068	ofloxacin	South Africa	Africa	South Africa: Kwazulu Natal	Agar dilution	2 mg/L	tb culture:TB culture;tb culture mgit:MTB isolated;tb culture 7h11:MTB isolated;phenotype:pre-XDR (KAN Susceptible);microscopy ziehl-neelsen:ND;microscopy auramine:ND;microscopy smear status:n/a;lineage:Not tested;isoniazid hain result:R;rifampicin hain result:R
		1.45527e+06	Mycobacterium tuberculosis NRITLD51	ofloxacin	Iran	Asia	Iran			specimen id:Iran51;genotyping method:Drug-susceptibility testing for antibiotic resistance;specimen source id:Patient 28;lineage:Beijing;microscopy ziehl-neelsen:Positive 2+;tb culture lowenstein-jensen:Positive More than 500 colonies/tube
		1.45529e+06	Mycobacterium tuberculosis NRITLD15	amikacin	Iran	Asia	Iran			specimen id:Iran15;genotyping method:Drug-susceptibility testing for antibiotic resistance;specimen source id:Patient 7;lineage:Beijing;microscopy ziehl-neelsen:Positive 3+;tb culture lowenstein-jensen:Positive More than 50 colonies/tube
		1.45529e+06	Mycobacterium tuberculosis NRITLD15	capreomycin	Iran	Asia	Iran			specimen id:Iran15;genotyping method:Drug-susceptibility testing for antibiotic resistance;specimen source id:Patient 7;lineage:Beijing;microscopy ziehl-neelsen:Positive 3+;tb culture lowenstein-jensen:Positive More than 50 colonies/tube
		1.45529e+06	Mycobacterium tuberculosis NRITLD15	ofloxacin	Iran	Asia	Iran			specimen id:Iran15;genotyping method:Drug-susceptibility testing for antibiotic resistance;specimen source id:Patient 7;lineage:Beijing;microscopy ziehl-neelsen:Positive 3+;tb culture lowenstein-jensen:Positive More than 50 colonies/tube
		1.4553e+06	Mycobacterium tuberculosis NRITLD21	ofloxacin	Iran	Asia	Iran			specimen id:Iran21;genotyping method:Drug-susceptibility testing for antibiotic resistance;specimen source id:Patient 12;lineage:Beijing;microscopy ziehl-neelsen:Positive 3+;tb culture lowenstein-jensen:Positive More than 500 colonies/tube
		1.4553e+06	Mycobacterium tuberculosis NRITLD21	capreomycin	Iran	Asia	Iran			specimen id:Iran21;genotyping method:Drug-susceptibility testing for antibiotic resistance;specimen source id:Patient 12;lineage:Beijing;microscopy ziehl-neelsen:Positive 3+;tb culture lowenstein-jensen:Positive More than 500 colonies/tube
		1.4553e+06	Mycobacterium tuberculosis NRITLD21	amikacin	Iran	Asia	Iran			specimen id:Iran21;genotyping method:Drug-susceptibility testing for antibiotic resistance;specimen source id:Patient 12;lineage:Beijing;microscopy ziehl-neelsen:Positive 3+;tb culture lowenstein-jensen:Positive More than 500 colonies/tube
		1.39788e+06	Mycobacterium tuberculosis TKK_02_0045	ofloxacin	South Africa	Africa	South Africa	Agar dilution	2 mg/L	tb culture:TB culture;tb culture mgit:MTB isolated;tb culture 7h11:MTB isolated;phenotype:XDR-TB;microscopy ziehl-neelsen:None;microscopy auramine:None;microscopy smear status:Negative;lineage:Not tested
		1.39788e+06	Mycobacterium tuberculosis TKK_02_0052	ofloxacin	South Africa	Africa	South Africa	Agar dilution	2 mg/L	tb culture:TB culture;tb culture mgit:MTB isolated;tb culture 7h11:MTB isolated;phenotype:XDR-TB;microscopy ziehl-neelsen:3+;microscopy auramine:3+;microscopy smear status:Positive;lineage:Not tested
		1.39788e+06	Mycobacterium tuberculosis TKK_02_0052	capreomycin	South Africa	Africa	South Africa	Agar dilution	10 mg/L	tb culture:TB culture;tb culture mgit:MTB isolated;tb culture 7h11:MTB isolated;phenotype:XDR-TB;microscopy ziehl-neelsen:3+;microscopy auramine:3+;microscopy smear status:Positive;lineage:Not tested
		1.39788e+06	Mycobacterium tuberculosis TKK_02_0062	ofloxacin	South Africa	Africa	South Africa	Agar dilution	2 mg/L	tb culture:TB culture;tb culture mgit:MTB isolated;tb culture 7h11:MTB isolated;phenotype:Pre-XDR (Kana S);microscopy ziehl-neelsen:scanty;microscopy auramine:scanty;microscopy smear status:Positive;lineage:Not tested
		1.39789e+06	Mycobacterium tuberculosis TKK_02_0071	ofloxacin	South Africa	Africa	South Africa	Agar dilution	2 mg/L	tb culture:TB culture;tb culture mgit:MTB isolated;tb culture 7h11:MTB isolated;phenotype:XDR-TB;microscopy ziehl-neelsen:None;microscopy auramine:None;microscopy smear status:Negative;lineage:Not tested
		1.39789e+06	Mycobacterium tuberculosis TKK_02_0071	capreomycin	South Africa	Africa	South Africa	Agar dilution	10 mg/L	tb culture:TB culture;tb culture mgit:MTB isolated;tb culture 7h11:MTB isolated;phenotype:XDR-TB;microscopy ziehl-neelsen:None;microscopy auramine:None;microscopy smear status:Negative;lineage:Not tested
		1.42718e+06	Mycobacterium tuberculosis XTB13-088	ofloxacin	Belarus	Europe	Belarus			minsk id:1024.2011
		1.42719e+06	Mycobacterium tuberculosis XTB13-093	ofloxacin	Belarus	Europe	Belarus			minsk id:1060.2011
		1.4272e+06	Mycobacterium tuberculosis XTB13-103	ofloxacin	Belarus	Europe	Belarus			minsk id:1133.2011
		1.4272e+06	Mycobacterium tuberculosis XTB13-103	capreomycin	Belarus	Europe	Belarus			minsk id:1133.2011
		1.4272e+06	Mycobacterium tuberculosis XTB13-105	ofloxacin	Belarus	Europe	Belarus			minsk id:1159.2011
		1.42721e+06	Mycobacterium tuberculosis XTB13-113	ofloxacin	Belarus	Europe	Belarus			minsk id:1223.2011
		1.42722e+06	Mycobacterium tuberculosis XTB13-124	ofloxacin	Belarus	Europe	Belarus			minsk id:13.2011
		1.42722e+06	Mycobacterium tuberculosis XTB13-124	amikacin	Belarus	Europe	Belarus			minsk id:13.2011
		1.42722e+06	Mycobacterium tuberculosis XTB13-124	capreomycin	Belarus	Europe	Belarus			minsk id:13.2011
		1.42727e+06	Mycobacterium tuberculosis XTB13-188	ofloxacin	Belarus	Europe	Belarus			minsk id:500.2011
		1.42731e+06	Mycobacterium tuberculosis XTB13-239	ofloxacin	Belarus	Europe	Belarus			minsk id:881.2011
		1.42731e+06	Mycobacterium tuberculosis XTB13-244	ofloxacin	Belarus	Europe	Belarus			minsk id:893.2011
		1.44846e+06	Mycobacterium tuberculosis TKK_04_0054	ofloxacin	South Africa	Africa	South Africa: Kwazulu Natal	Agar dilution	2 mg/L	tb culture:TB culture;tb culture mgit:MTB isolated;tb culture 7h11:MTB isolated;phenotype:pre-XDR (KAN Susceptible);microscopy ziehl-neelsen:ND;microscopy auramine:ND;microscopy smear status:n/a;lineage:Not tested;isoniazid hain result:R;rifampicin hain result:R
		1.45528e+06	Mycobacterium tuberculosis NRITLD09	ofloxacin	Iran	Asia	Iran			specimen id:Iran09;genotyping method:Drug-susceptibility testing for antibiotic resistance;specimen source id:Patient 5;lineage:Beijing;microscopy ziehl-neelsen:Positive 2+;tb culture lowenstein-jensen:Positive More than 100 colonies/tube
		1.45529e+06	Mycobacterium tuberculosis NRITLD12	ofloxacin	Iran	Asia	Iran			specimen id:Iran12;genotyping method:Drug-susceptibility testing for antibiotic resistance;specimen source id:Patient 5;lineage:Beijing;microscopy ziehl-neelsen:Positive 3+;tb culture lowenstein-jensen:Positive More than 50 colonies/tube
		1.45531e+06	Mycobacterium tuberculosis NRITLD38	ofloxacin	Iran	Asia	Iran			specimen id:Iran38;genotyping method:Drug-susceptibility testing for antibiotic resistance;specimen source id:Patient 23;lineage:Beijing;microscopy ziehl-neelsen:Positive 3+;tb culture lowenstein-jensen:Positive More than 500 colonies/tube
		1.45531e+06	Mycobacterium tuberculosis NRITLD38	amikacin	Iran	Asia	Iran			specimen id:Iran38;genotyping method:Drug-susceptibility testing for antibiotic resistance;specimen source id:Patient 23;lineage:Beijing;microscopy ziehl-neelsen:Positive 3+;tb culture lowenstein-jensen:Positive More than 500 colonies/tube
		1.45531e+06	Mycobacterium tuberculosis NRITLD38	capreomycin	Iran	Asia	Iran			specimen id:Iran38;genotyping method:Drug-susceptibility testing for antibiotic resistance;specimen source id:Patient 23;lineage:Beijing;microscopy ziehl-neelsen:Positive 3+;tb culture lowenstein-jensen:Positive More than 500 colonies/tube
		1.29576e+06	Mycobacterium tuberculosis TKK_02_0040	capreomycin	South Africa	Africa	South Africa: King George V Hospital, Durban	Agar dilution	5 mg/L	tb culture:TB culture;tb culture mgit:MTB isolated;tb culture 7h11:MTB isolated;phenotype:XDR-TB;microscopy ziehl-neelsen:1+;microscopy auramine:1+;microscopy smear status:Positive;lineage:Not tested
		1.29576e+06	Mycobacterium tuberculosis TKK_02_0040	capreomycin	South Africa	Africa	South Africa: King George V Hospital, Durban	Agar dilution	10 mg/L	tb culture:TB culture;tb culture mgit:MTB isolated;tb culture 7h11:MTB isolated;phenotype:XDR-TB;microscopy ziehl-neelsen:1+;microscopy auramine:1+;microscopy smear status:Positive;lineage:Not tested
		1.29576e+06	Mycobacterium tuberculosis TKK_02_0040	ofloxacin	South Africa	Africa	South Africa: King George V Hospital, Durban	Agar dilution	2 mg/L	tb culture:TB culture;tb culture mgit:MTB isolated;tb culture 7h11:MTB isolated;phenotype:XDR-TB;microscopy ziehl-neelsen:1+;microscopy auramine:1+;microscopy smear status:Positive;lineage:Not tested
		1.29576e+06	Mycobacterium tuberculosis TKK_02_0041	ofloxacin	South Africa	Africa	South Africa: King George V Hospital, Durban	Agar dilution	2 mg/L	tb culture:TB culture;tb culture mgit:MTB isolated;tb culture 7h11:MTB isolated;phenotype:XDR-TB;microscopy ziehl-neelsen:3+;microscopy auramine:3+;microscopy smear status:Positive;lineage:Not tested
		1.29576e+06	Mycobacterium tuberculosis TKK_02_0041	capreomycin	South Africa	Africa	South Africa: King George V Hospital, Durban	Agar dilution	10 mg/L	tb culture:TB culture;tb culture mgit:MTB isolated;tb culture 7h11:MTB isolated;phenotype:XDR-TB;microscopy ziehl-neelsen:3+;microscopy auramine:3+;microscopy smear status:Positive;lineage:Not tested
		1.29576e+06	Mycobacterium tuberculosis TKK_02_0041	capreomycin	South Africa	Africa	South Africa: King George V Hospital, Durban	Agar dilution	5 mg/L	tb culture:TB culture;tb culture mgit:MTB isolated;tb culture 7h11:MTB isolated;phenotype:XDR-TB;microscopy ziehl-neelsen:3+;microscopy auramine:3+;microscopy smear status:Positive;lineage:Not tested
		1.29576e+06	Mycobacterium tuberculosis TKK_02_0042	ofloxacin	South Africa	Africa	South Africa: King George V Hospital, Durban	Agar dilution	2 mg/L	tb culture:TB culture;tb culture mgit:MTB isolated;tb culture 7h11:MTB isolated;phenotype:MDR-TB;microscopy ziehl-neelsen:2+;microscopy auramine:2+;microscopy smear status:Positive;lineage:Not tested
		1.29576e+06	Mycobacterium tuberculosis TKK_02_0043	ofloxacin	South Africa	Africa	South Africa: King George V Hospital, Durban	Agar dilution	2 mg/L	tb culture:TB culture;tb culture mgit:MTB isolated;tb culture 7h11:MTB isolated;phenotype:XDR-TB;microscopy ziehl-neelsen:None;microscopy auramine:None;microscopy smear status:Negative;lineage:Not tested
		1.29576e+06	Mycobacterium tuberculosis TKK_02_0043	capreomycin	South Africa	Africa	South Africa: King George V Hospital, Durban	Agar dilution	5 mg/L	tb culture:TB culture;tb culture mgit:MTB isolated;tb culture 7h11:MTB isolated;phenotype:XDR-TB;microscopy ziehl-neelsen:None;microscopy auramine:None;microscopy smear status:Negative;lineage:Not tested
		1.29576e+06	Mycobacterium tuberculosis TKK_02_0043	capreomycin	South Africa	Africa	South Africa: King George V Hospital, Durban	Agar dilution	10 mg/L	tb culture:TB culture;tb culture mgit:MTB isolated;tb culture 7h11:MTB isolated;phenotype:XDR-TB;microscopy ziehl-neelsen:None;microscopy auramine:None;microscopy smear status:Negative;lineage:Not tested
		1.29576e+06	Mycobacterium tuberculosis TKK_02_0044	ofloxacin	South Africa	Africa	South Africa: King George V Hospital, Durban	Agar dilution	2 mg/L	tb culture:TB culture;tb culture 7h11:MTB isolated;phenotype:XDR-TB;microscopy ziehl-neelsen:None;microscopy auramine:None;microscopy smear status:Negative;lineage:Not tested
		1.29576e+06	Mycobacterium tuberculosis TKK_02_0044	capreomycin	South Africa	Africa	South Africa: King George V Hospital, Durban	Agar dilution	10 mg/L	tb culture:TB culture;tb culture 7h11:MTB isolated;phenotype:XDR-TB;microscopy ziehl-neelsen:None;microscopy auramine:None;microscopy smear status:Negative;lineage:Not tested
		1.29576e+06	Mycobacterium tuberculosis TKK_02_0044	capreomycin	South Africa	Africa	South Africa: King George V Hospital, Durban	Agar dilution	5 mg/L	tb culture:TB culture;tb culture 7h11:MTB isolated;phenotype:XDR-TB;microscopy ziehl-neelsen:None;microscopy auramine:None;microscopy smear status:Negative;lineage:Not tested
		1.29576e+06	Mycobacterium tuberculosis TKK_02_0048	capreomycin	South Africa	Africa	South Africa: King George V Hospital, Durban	Agar dilution	5 mg/L	tb culture:TB culture;tb culture mgit:MTB isolated;tb culture 7h11:MTB isolated;phenotype:XDR-TB;microscopy ziehl-neelsen:3+;microscopy auramine:3+;microscopy smear status:Positive;lineage:Not tested
		1.29576e+06	Mycobacterium tuberculosis TKK_02_0048	ofloxacin	South Africa	Africa	South Africa: King George V Hospital, Durban	Agar dilution	2 mg/L	tb culture:TB culture;tb culture mgit:MTB isolated;tb culture 7h11:MTB isolated;phenotype:XDR-TB;microscopy ziehl-neelsen:3+;microscopy auramine:3+;microscopy smear status:Positive;lineage:Not tested
		1.29576e+06	Mycobacterium tuberculosis TKK_02_0048	capreomycin	South Africa	Africa	South Africa: King George V Hospital, Durban	Agar dilution	10 mg/L	tb culture:TB culture;tb culture mgit:MTB isolated;tb culture 7h11:MTB isolated;phenotype:XDR-TB;microscopy ziehl-neelsen:3+;microscopy auramine:3+;microscopy smear status:Positive;lineage:Not tested
		1.29577e+06	Mycobacterium tuberculosis TKK_02_0049	capreomycin	South Africa	Africa	South Africa: King George V Hospital, Durban	Agar dilution	10 mg/L
		1.29577e+06	Mycobacterium tuberculosis TKK_02_0049	capreomycin	South Africa	Africa	South Africa: King George V Hospital, Durban	Agar dilution	5 mg/L
		1.29577e+06	Mycobacterium tuberculosis TKK_02_0049	ofloxacin	South Africa	Africa	South Africa: King George V Hospital, Durban	Agar dilution	2 mg/L
		1.29577e+06	Mycobacterium tuberculosis TKK_02_0050	capreomycin	South Africa	Africa	South Africa: King George V Hospital, Durban	Agar dilution	5 mg/L	tb culture:TB culture;tb culture mgit:MTB isolated;tb culture 7h11:MTB isolated;phenotype:XDR-TB;microscopy ziehl-neelsen:3+;microscopy auramine:3+;microscopy smear status:Positive;lineage:Not tested
		1.29577e+06	Mycobacterium tuberculosis TKK_02_0050	ofloxacin	South Africa	Africa	South Africa: King George V Hospital, Durban	Agar dilution	2 mg/L	tb culture:TB culture;tb culture mgit:MTB isolated;tb culture 7h11:MTB isolated;phenotype:XDR-TB;microscopy ziehl-neelsen:3+;microscopy auramine:3+;microscopy smear status:Positive;lineage:Not tested
		1.29577e+06	Mycobacterium tuberculosis TKK_02_0050	capreomycin	South Africa	Africa	South Africa: King George V Hospital, Durban	Agar dilution	10 mg/L	tb culture:TB culture;tb culture mgit:MTB isolated;tb culture 7h11:MTB isolated;phenotype:XDR-TB;microscopy ziehl-neelsen:3+;microscopy auramine:3+;microscopy smear status:Positive;lineage:Not tested
		1.29577e+06	Mycobacterium tuberculosis TKK_02_0051	ofloxacin	South Africa	Africa	South Africa: King George V Hospital, Durban	Agar dilution	2 mg/L	tb culture:TB culture;tb culture mgit:MTB isolated;tb culture 7h11:MTB isolated;phenotype:XDR-TB;microscopy ziehl-neelsen:1+;microscopy auramine:1+;microscopy smear status:Positive;lineage:Not tested
		1.29577e+06	Mycobacterium tuberculosis TKK_02_0051	capreomycin	South Africa	Africa	South Africa: King George V Hospital, Durban	Agar dilution	10 mg/L	tb culture:TB culture;tb culture mgit:MTB isolated;tb culture 7h11:MTB isolated;phenotype:XDR-TB;microscopy ziehl-neelsen:1+;microscopy auramine:1+;microscopy smear status:Positive;lineage:Not tested
		1.29577e+06	Mycobacterium tuberculosis TKK_02_0051	capreomycin	South Africa	Africa	South Africa: King George V Hospital, Durban	Agar dilution	5 mg/L	tb culture:TB culture;tb culture mgit:MTB isolated;tb culture 7h11:MTB isolated;phenotype:XDR-TB;microscopy ziehl-neelsen:1+;microscopy auramine:1+;microscopy smear status:Positive;lineage:Not tested
		1.29577e+06	Mycobacterium tuberculosis TKK_02_0053	ofloxacin	South Africa	Africa	South Africa: King George V Hospital, Durban	Agar dilution	2 mg/L	tb culture:TB culture;tb culture mgit:MTB isolated;tb culture 7h11:MTB isolated;phenotype:XDR-TB;microscopy ziehl-neelsen:None;microscopy auramine:None;microscopy smear status:Negative;lineage:Not tested
		1.29577e+06	Mycobacterium tuberculosis TKK_02_0053	capreomycin	South Africa	Africa	South Africa: King George V Hospital, Durban	Agar dilution	10 mg/L	tb culture:TB culture;tb culture mgit:MTB isolated;tb culture 7h11:MTB isolated;phenotype:XDR-TB;microscopy ziehl-neelsen:None;microscopy auramine:None;microscopy smear status:Negative;lineage:Not tested
		1.29577e+06	Mycobacterium tuberculosis TKK_02_0055	ofloxacin	South Africa	Africa	South Africa: King George V Hospital, Durban	Agar dilution	2 mg/L	tb culture:TB culture;tb culture mgit:C;tb culture 7h11:MTB isolated;phenotype:XDR-TB;microscopy ziehl-neelsen:1+;microscopy auramine:1+;microscopy smear status:Positive;lineage:Not tested
		1.29577e+06	Mycobacterium tuberculosis TKK_02_0055	capreomycin	South Africa	Africa	South Africa: King George V Hospital, Durban	Agar dilution	5 mg/L	tb culture:TB culture;tb culture mgit:C;tb culture 7h11:MTB isolated;phenotype:XDR-TB;microscopy ziehl-neelsen:1+;microscopy auramine:1+;microscopy smear status:Positive;lineage:Not tested
		1.29577e+06	Mycobacterium tuberculosis TKK_02_0055	capreomycin	South Africa	Africa	South Africa: King George V Hospital, Durban	Agar dilution	10 mg/L	tb culture:TB culture;tb culture mgit:C;tb culture 7h11:MTB isolated;phenotype:XDR-TB;microscopy ziehl-neelsen:1+;microscopy auramine:1+;microscopy smear status:Positive;lineage:Not tested
		1.29577e+06	Mycobacterium tuberculosis TKK_02_0056	ofloxacin	South Africa	Africa	South Africa: King George V Hospital, Durban	Agar dilution	2 mg/L	tb culture:TB culture;tb culture mgit:MTB isolated;tb culture 7h11:MTB isolated;phenotype:XDR-TB;microscopy ziehl-neelsen:scanty;microscopy auramine:scanty;microscopy smear status:Positive;lineage:Not tested
		1.29577e+06	Mycobacterium tuberculosis TKK_02_0056	capreomycin	South Africa	Africa	South Africa: King George V Hospital, Durban	Agar dilution	10 mg/L	tb culture:TB culture;tb culture mgit:MTB isolated;tb culture 7h11:MTB isolated;phenotype:XDR-TB;microscopy ziehl-neelsen:scanty;microscopy auramine:scanty;microscopy smear status:Positive;lineage:Not tested
		1.29577e+06	Mycobacterium tuberculosis TKK_02_0057	capreomycin	South Africa	Africa	South Africa: King George V Hospital, Durban	Agar dilution	10 mg/L	tb culture:TB culture;tb culture mgit:MTB isolated;tb culture 7h11:NG;phenotype:XDR-TB;microscopy ziehl-neelsen:None;microscopy auramine:None;microscopy smear status:Negative;lineage:Not tested
		1.29577e+06	Mycobacterium tuberculosis TKK_02_0057	ofloxacin	South Africa	Africa	South Africa: King George V Hospital, Durban	Agar dilution	2 mg/L	tb culture:TB culture;tb culture mgit:MTB isolated;tb culture 7h11:NG;phenotype:XDR-TB;microscopy ziehl-neelsen:None;microscopy auramine:None;microscopy smear status:Negative;lineage:Not tested
		1.29577e+06	Mycobacterium tuberculosis TKK_02_0058	capreomycin	South Africa	Africa	South Africa: King George V Hospital, Durban	Agar dilution	5 mg/L	tb culture:TB culture;tb culture mgit:MTB isolated;tb culture 7h11:MTB isolated;phenotype:XDR-TB;microscopy ziehl-neelsen:scanty;microscopy auramine:scanty;microscopy smear status:Positive;lineage:Not tested
		1.29577e+06	Mycobacterium tuberculosis TKK_02_0058	capreomycin	South Africa	Africa	South Africa: King George V Hospital, Durban	Agar dilution	10 mg/L	tb culture:TB culture;tb culture mgit:MTB isolated;tb culture 7h11:MTB isolated;phenotype:XDR-TB;microscopy ziehl-neelsen:scanty;microscopy auramine:scanty;microscopy smear status:Positive;lineage:Not tested
		1.29577e+06	Mycobacterium tuberculosis TKK_02_0058	ofloxacin	South Africa	Africa	South Africa: King George V Hospital, Durban	Agar dilution	2 mg/L	tb culture:TB culture;tb culture mgit:MTB isolated;tb culture 7h11:MTB isolated;phenotype:XDR-TB;microscopy ziehl-neelsen:scanty;microscopy auramine:scanty;microscopy smear status:Positive;lineage:Not tested
		1.29578e+06	Mycobacterium tuberculosis TKK_02_0059	ofloxacin	South Africa	Africa	South Africa: King George V Hospital, Durban	Agar dilution	2 mg/L	tb culture:TB culture;tb culture mgit:MTB isolated;tb culture 7h11:MTB isolated;phenotype:MDR-TB;microscopy ziehl-neelsen:None;microscopy auramine:None;microscopy smear status:Negative;lineage:Not tested
		1.29578e+06	Mycobacterium tuberculosis TKK_02_0060	capreomycin	South Africa	Africa	South Africa: King George V Hospital, Durban	Agar dilution	5 mg/L	tb culture:TB culture;tb culture mgit:MTB isolated;tb culture 7h11:MTB isolated;phenotype:XDR-TB;microscopy ziehl-neelsen:None;microscopy auramine:None;microscopy smear status:Negative;lineage:Not tested
		1.29578e+06	Mycobacterium tuberculosis TKK_02_0060	capreomycin	South Africa	Africa	South Africa: King George V Hospital, Durban	Agar dilution	10 mg/L	tb culture:TB culture;tb culture mgit:MTB isolated;tb culture 7h11:MTB isolated;phenotype:XDR-TB;microscopy ziehl-neelsen:None;microscopy auramine:None;microscopy smear status:Negative;lineage:Not tested
		1.29578e+06	Mycobacterium tuberculosis TKK_02_0060	ofloxacin	South Africa	Africa	South Africa: King George V Hospital, Durban	Agar dilution	2 mg/L	tb culture:TB culture;tb culture mgit:MTB isolated;tb culture 7h11:MTB isolated;phenotype:XDR-TB;microscopy ziehl-neelsen:None;microscopy auramine:None;microscopy smear status:Negative;lineage:Not tested
		1773.11	Mycobacterium tuberculosis strain 2564N	ofloxacin	Russia	Europe	Russia	Broth dilution
		1773.11	Mycobacterium tuberculosis strain 2514J	ofloxacin	Russia	Europe	Russia	Broth dilution
		1773.11	Mycobacterium tuberculosis strain 2514J	moxifloxacin	Russia	Europe	Russia	Broth dilution
		1773.11	Mycobacterium tuberculosis strain 2525W	ofloxacin	Russia	Europe	Russia	Broth dilution
		1773.11	Mycobacterium tuberculosis strain 2525W	moxifloxacin	Russia	Europe	Russia	Broth dilution
		1773.11	Mycobacterium tuberculosis strain 2356M	moxifloxacin	Russia	Europe	Russia	Broth dilution
		1773.11	Mycobacterium tuberculosis strain 2395E	amikacin	Russia	Europe	Russia	Broth dilution
		1773.11	Mycobacterium tuberculosis strain 2395E	moxifloxacin	Russia	Europe	Russia	Broth dilution
		1773.11	Mycobacterium tuberculosis strain 2395E	capreomycin	Russia	Europe	Russia	Broth dilution
		1773.11	Mycobacterium tuberculosis strain 2395E	ofloxacin	Russia	Europe	Russia	Broth dilution
		1773.18	Mycobacterium tuberculosis strain 2162B	ofloxacin	Russia	Europe	Russia	Broth dilution
		1773.18	Mycobacterium tuberculosis strain 2162B	capreomycin	Russia	Europe	Russia	Broth dilution
		1773.18	Mycobacterium tuberculosis strain 2162B	moxifloxacin	Russia	Europe	Russia	Broth dilution
		1773.18	Mycobacterium tuberculosis strain 2162B	amikacin	Russia	Europe	Russia	Broth dilution
		1773.18	Mycobacterium tuberculosis strain 2297Y	moxifloxacin	Russia	Europe	Russia	Broth dilution
		1773.18	Mycobacterium tuberculosis strain 2297Y	ofloxacin	Russia	Europe	Russia	Broth dilution
		1773.18	Mycobacterium tuberculosis strain 2314R	moxifloxacin	Russia	Europe	Russia	Broth dilution
		1773.18	Mycobacterium tuberculosis strain 2565P	moxifloxacin	Russia	Europe	Russia	Broth dilution
		1773.18	Mycobacterium tuberculosis strain 2565P	ofloxacin	Russia	Europe	Russia	Broth dilution
		1773.18	Mycobacterium tuberculosis strain 2492K	ofloxacin	Russia	Europe	Russia	Broth dilution
		1773.18	Mycobacterium tuberculosis strain 2492K	capreomycin	Russia	Europe	Russia	Broth dilution
		1773.18	Mycobacterium tuberculosis strain 2492K	moxifloxacin	Russia	Europe	Russia	Broth dilution
		1.32428e+06	Mycobacterium tuberculosis TKK-01-0076	capreomycin	South Africa	Africa	South Africa: Ngwelezane	Agar dilution	10 mg/L	tb culture:TB culture;tb culture mgit:MTB isolated;tb culture 7h11:MTB not isolated;phenotype:XDR-TB;microscopy ziehl-neelsen:ND;microscopy auramine:ND;microscopy smear status:Positive;lineage:Unclassified
		1.32428e+06	Mycobacterium tuberculosis TKK-01-0076	ofloxacin	South Africa	Africa	South Africa: Ngwelezane	Agar dilution	2 mg/L	tb culture:TB culture;tb culture mgit:MTB isolated;tb culture 7h11:MTB not isolated;phenotype:XDR-TB;microscopy ziehl-neelsen:ND;microscopy auramine:ND;microscopy smear status:Positive;lineage:Unclassified
		1.39785e+06	Mycobacterium tuberculosis TKK_02_0001	capreomycin	South Africa	Africa	South Africa	Agar dilution	10 mg/L	tb culture:TB culture;tb culture mgit:MTB isolated;tb culture 7h11:MTB isolated;phenotype:XDR-TB;microscopy ziehl-neelsen:None;microscopy auramine:None;microscopy smear status:Negative;lineage:Not tested
		1.39785e+06	Mycobacterium tuberculosis TKK_02_0001	moxifloxacin	South Africa	Africa	South Africa	Agar dilution	0.25 mg/L	tb culture:TB culture;tb culture mgit:MTB isolated;tb culture 7h11:MTB isolated;phenotype:XDR-TB;microscopy ziehl-neelsen:None;microscopy auramine:None;microscopy smear status:Negative;lineage:Not tested
		1.39785e+06	Mycobacterium tuberculosis TKK_02_0001	moxifloxacin	South Africa	Africa	South Africa	Broth dilution		tb culture:TB culture;tb culture mgit:MTB isolated;tb culture 7h11:MTB isolated;phenotype:XDR-TB;microscopy ziehl-neelsen:None;microscopy auramine:None;microscopy smear status:Negative;lineage:Not tested
		1.39785e+06	Mycobacterium tuberculosis TKK_02_0001	ofloxacin	South Africa	Africa	South Africa	Agar dilution	2 mg/L	tb culture:TB culture;tb culture mgit:MTB isolated;tb culture 7h11:MTB isolated;phenotype:XDR-TB;microscopy ziehl-neelsen:None;microscopy auramine:None;microscopy smear status:Negative;lineage:Not tested
		1.39785e+06	Mycobacterium tuberculosis TKK_02_0002	capreomycin	South Africa	Africa	South Africa	Agar dilution	10 mg/L	tb culture:TB culture;tb culture mgit:MTB isolated;tb culture 7h11:MTB isolated;phenotype:XDR-TB;microscopy ziehl-neelsen:None;microscopy auramine:None;microscopy smear status:Negative;lineage:Not tested
		1.39785e+06	Mycobacterium tuberculosis TKK_02_0002	moxifloxacin	South Africa	Africa	South Africa	Agar dilution	0.25 mg/L	tb culture:TB culture;tb culture mgit:MTB isolated;tb culture 7h11:MTB isolated;phenotype:XDR-TB;microscopy ziehl-neelsen:None;microscopy auramine:None;microscopy smear status:Negative;lineage:Not tested
		1.39785e+06	Mycobacterium tuberculosis TKK_02_0002	moxifloxacin	South Africa	Africa	South Africa	Broth dilution		tb culture:TB culture;tb culture mgit:MTB isolated;tb culture 7h11:MTB isolated;phenotype:XDR-TB;microscopy ziehl-neelsen:None;microscopy auramine:None;microscopy smear status:Negative;lineage:Not tested
		1.39785e+06	Mycobacterium tuberculosis TKK_02_0002	ofloxacin	South Africa	Africa	South Africa	Agar dilution	2 mg/L	tb culture:TB culture;tb culture mgit:MTB isolated;tb culture 7h11:MTB isolated;phenotype:XDR-TB;microscopy ziehl-neelsen:None;microscopy auramine:None;microscopy smear status:Negative;lineage:Not tested
		1.39786e+06	Mycobacterium tuberculosis TKK_02_0003	capreomycin	South Africa	Africa	South Africa	Agar dilution	10 mg/L	tb culture:TB culture;tb culture mgit:MTB isolated;tb culture 7h11:MTB isolated;phenotype:XDR-TB;microscopy ziehl-neelsen:None;microscopy auramine:None;microscopy smear status:Negative;lineage:Not tested
		1.39786e+06	Mycobacterium tuberculosis TKK_02_0003	ofloxacin	South Africa	Africa	South Africa	Agar dilution	2 mg/L	tb culture:TB culture;tb culture mgit:MTB isolated;tb culture 7h11:MTB isolated;phenotype:XDR-TB;microscopy ziehl-neelsen:None;microscopy auramine:None;microscopy smear status:Negative;lineage:Not tested
		1.39786e+06	Mycobacterium tuberculosis TKK_02_0006	capreomycin	South Africa	Africa	South Africa	Agar dilution	10 mg/L	tb culture:TB culture;tb culture mgit:MTB isolated;tb culture 7h11:MTB isolated;phenotype:XDR-TB;microscopy ziehl-neelsen:None;microscopy auramine:None;microscopy smear status:Negative;lineage:Not tested
		1.39786e+06	Mycobacterium tuberculosis TKK_02_0006	ofloxacin	South Africa	Africa	South Africa	Agar dilution	2 mg/L	tb culture:TB culture;tb culture mgit:MTB isolated;tb culture 7h11:MTB isolated;phenotype:XDR-TB;microscopy ziehl-neelsen:None;microscopy auramine:None;microscopy smear status:Negative;lineage:Not tested
		1.39786e+06	Mycobacterium tuberculosis TKK_02_0012	capreomycin	South Africa	Africa	South Africa	Agar dilution	10 mg/L	tb culture:TB culture;tb culture mgit:MTB isolated;tb culture 7h11:MTB isolated;phenotype:XDR-TB;microscopy ziehl-neelsen:None;microscopy auramine:None;microscopy smear status:Negative;lineage:Not tested
		1.39786e+06	Mycobacterium tuberculosis TKK_02_0012	moxifloxacin	South Africa	Africa	South Africa	Agar dilution	0.25 mg/L	tb culture:TB culture;tb culture mgit:MTB isolated;tb culture 7h11:MTB isolated;phenotype:XDR-TB;microscopy ziehl-neelsen:None;microscopy auramine:None;microscopy smear status:Negative;lineage:Not tested
		1.39786e+06	Mycobacterium tuberculosis TKK_02_0012	ofloxacin	South Africa	Africa	South Africa	Agar dilution	2 mg/L	tb culture:TB culture;tb culture mgit:MTB isolated;tb culture 7h11:MTB isolated;phenotype:XDR-TB;microscopy ziehl-neelsen:None;microscopy auramine:None;microscopy smear status:Negative;lineage:Not tested
		1.39786e+06	Mycobacterium tuberculosis TKK_02_0012	moxifloxacin	South Africa	Africa	South Africa	Broth dilution		tb culture:TB culture;tb culture mgit:MTB isolated;tb culture 7h11:MTB isolated;phenotype:XDR-TB;microscopy ziehl-neelsen:None;microscopy auramine:None;microscopy smear status:Negative;lineage:Not tested
		1.39786e+06	Mycobacterium tuberculosis TKK_02_0013	ofloxacin	South Africa	Africa	South Africa	Agar dilution	2 mg/L	tb culture:TB culture;tb culture mgit:MTB isolated;tb culture 7h11:NEG;phenotype:XDR-TB;microscopy ziehl-neelsen:None;microscopy auramine:None;microscopy smear status:Negative;lineage:Not tested
		1.39786e+06	Mycobacterium tuberculosis TKK_02_0013	capreomycin	South Africa	Africa	South Africa	Agar dilution	10 mg/L	tb culture:TB culture;tb culture mgit:MTB isolated;tb culture 7h11:NEG;phenotype:XDR-TB;microscopy ziehl-neelsen:None;microscopy auramine:None;microscopy smear status:Negative;lineage:Not tested
		1.39786e+06	Mycobacterium tuberculosis TKK_02_0014	ofloxacin	South Africa	Africa	South Africa	Agar dilution	2 mg/L	tb culture:TB culture;tb culture mgit:MTB isolated;tb culture 7h11:MTB isolated;phenotype:XDR-TB;microscopy ziehl-neelsen:1+;microscopy auramine:1+;microscopy smear status:Positive;lineage:Not tested
		1.39786e+06	Mycobacterium tuberculosis TKK_02_0014	capreomycin	South Africa	Africa	South Africa	Agar dilution	10 mg/L	tb culture:TB culture;tb culture mgit:MTB isolated;tb culture 7h11:MTB isolated;phenotype:XDR-TB;microscopy ziehl-neelsen:1+;microscopy auramine:1+;microscopy smear status:Positive;lineage:Not tested
		1.39786e+06	Mycobacterium tuberculosis TKK_02_0015	ofloxacin	South Africa	Africa	South Africa	Agar dilution	2 mg/L	tb culture:TB culture;tb culture mgit:MTB isolated;tb culture 7h11:NEG;phenotype:XDR-TB;microscopy ziehl-neelsen:None;microscopy auramine:None;microscopy smear status:Negative;lineage:Not tested
		1.39786e+06	Mycobacterium tuberculosis TKK_02_0015	capreomycin	South Africa	Africa	South Africa	Agar dilution	10 mg/L	tb culture:TB culture;tb culture mgit:MTB isolated;tb culture 7h11:NEG;phenotype:XDR-TB;microscopy ziehl-neelsen:None;microscopy auramine:None;microscopy smear status:Negative;lineage:Not tested
		1.39786e+06	Mycobacterium tuberculosis TKK_02_0015	moxifloxacin	South Africa	Africa	South Africa	Broth dilution		tb culture:TB culture;tb culture mgit:MTB isolated;tb culture 7h11:NEG;phenotype:XDR-TB;microscopy ziehl-neelsen:None;microscopy auramine:None;microscopy smear status:Negative;lineage:Not tested
		1.39786e+06	Mycobacterium tuberculosis TKK_02_0015	moxifloxacin	South Africa	Africa	South Africa	Agar dilution	0.25 mg/L	tb culture:TB culture;tb culture mgit:MTB isolated;tb culture 7h11:NEG;phenotype:XDR-TB;microscopy ziehl-neelsen:None;microscopy auramine:None;microscopy smear status:Negative;lineage:Not tested
		1.39786e+06	Mycobacterium tuberculosis TKK_02_0016	moxifloxacin	South Africa	Africa	South Africa	Agar dilution	0.25 mg/L	tb culture:TB culture;tb culture mgit:MTB isolated;tb culture 7h11:MTB isolated;phenotype:XDR-TB;microscopy ziehl-neelsen:None;microscopy auramine:None;microscopy smear status:Negative;lineage:Not tested
		1.39786e+06	Mycobacterium tuberculosis TKK_02_0016	moxifloxacin	South Africa	Africa	South Africa	Broth dilution		tb culture:TB culture;tb culture mgit:MTB isolated;tb culture 7h11:MTB isolated;phenotype:XDR-TB;microscopy ziehl-neelsen:None;microscopy auramine:None;microscopy smear status:Negative;lineage:Not tested
		1.39786e+06	Mycobacterium tuberculosis TKK_02_0016	ofloxacin	South Africa	Africa	South Africa	Agar dilution	2 mg/L	tb culture:TB culture;tb culture mgit:MTB isolated;tb culture 7h11:MTB isolated;phenotype:XDR-TB;microscopy ziehl-neelsen:None;microscopy auramine:None;microscopy smear status:Negative;lineage:Not tested
		1.39786e+06	Mycobacterium tuberculosis TKK_02_0016	capreomycin	South Africa	Africa	South Africa	Agar dilution	10 mg/L	tb culture:TB culture;tb culture mgit:MTB isolated;tb culture 7h11:MTB isolated;phenotype:XDR-TB;microscopy ziehl-neelsen:None;microscopy auramine:None;microscopy smear status:Negative;lineage:Not tested
		1.39786e+06	Mycobacterium tuberculosis TKK_02_0017	moxifloxacin	South Africa	Africa	South Africa	Agar dilution	0.25 mg/L	tb culture:TB culture;tb culture mgit:MTB isolated;tb culture 7h11:MTB isolated;phenotype:XDR-TB;microscopy ziehl-neelsen:1+;microscopy auramine:2+;microscopy smear status:Positive;lineage:Not tested
		1.39786e+06	Mycobacterium tuberculosis TKK_02_0017	moxifloxacin	South Africa	Africa	South Africa	Broth dilution		tb culture:TB culture;tb culture mgit:MTB isolated;tb culture 7h11:MTB isolated;phenotype:XDR-TB;microscopy ziehl-neelsen:1+;microscopy auramine:2+;microscopy smear status:Positive;lineage:Not tested
		1.39786e+06	Mycobacterium tuberculosis TKK_02_0017	ofloxacin	South Africa	Africa	South Africa	Agar dilution	2 mg/L	tb culture:TB culture;tb culture mgit:MTB isolated;tb culture 7h11:MTB isolated;phenotype:XDR-TB;microscopy ziehl-neelsen:1+;microscopy auramine:2+;microscopy smear status:Positive;lineage:Not tested
		1.39786e+06	Mycobacterium tuberculosis TKK_02_0017	capreomycin	South Africa	Africa	South Africa	Agar dilution	10 mg/L	tb culture:TB culture;tb culture mgit:MTB isolated;tb culture 7h11:MTB isolated;phenotype:XDR-TB;microscopy ziehl-neelsen:1+;microscopy auramine:2+;microscopy smear status:Positive;lineage:Not tested
		1.39786e+06	Mycobacterium tuberculosis TKK_02_0018	ofloxacin	South Africa	Africa	South Africa	Agar dilution	2 mg/L	tb culture:TB culture;tb culture mgit:MTB isolated;tb culture 7h11:MTB isolated;phenotype:Pre-XDR (Kana S);microscopy ziehl-neelsen:None;microscopy auramine:None;microscopy smear status:Negative;lineage:Not tested
		1.39786e+06	Mycobacterium tuberculosis TKK_02_0018	moxifloxacin	South Africa	Africa	South Africa	Agar dilution	0.25 mg/L	tb culture:TB culture;tb culture mgit:MTB isolated;tb culture 7h11:MTB isolated;phenotype:Pre-XDR (Kana S);microscopy ziehl-neelsen:None;microscopy auramine:None;microscopy smear status:Negative;lineage:Not tested
		1.39786e+06	Mycobacterium tuberculosis TKK_02_0018	moxifloxacin	South Africa	Africa	South Africa	Broth dilution		tb culture:TB culture;tb culture mgit:MTB isolated;tb culture 7h11:MTB isolated;phenotype:Pre-XDR (Kana S);microscopy ziehl-neelsen:None;microscopy auramine:None;microscopy smear status:Negative;lineage:Not tested
		1.39786e+06	Mycobacterium tuberculosis TKK_02_0019	ofloxacin	South Africa	Africa	South Africa	Agar dilution	2 mg/L	tb culture:TB culture;tb culture mgit:MTB isolated;tb culture 7h11:Neg;phenotype:Pre-XDR (Kana S);microscopy ziehl-neelsen:scanty (6);microscopy auramine:None;microscopy smear status:Negative;lineage:Not tested
		1.39787e+06	Mycobacterium tuberculosis TKK_02_0021	ofloxacin	South Africa	Africa	South Africa	Agar dilution	2 mg/L	tb culture:TB culture;tb culture mgit:NG;tb culture 7h11:MTB isolated;phenotype:XDR-TB;microscopy ziehl-neelsen:None;microscopy auramine:None;microscopy smear status:Negative;lineage:Not tested
		1.39787e+06	Mycobacterium tuberculosis TKK_02_0021	capreomycin	South Africa	Africa	South Africa	Agar dilution	10 mg/L	tb culture:TB culture;tb culture mgit:NG;tb culture 7h11:MTB isolated;phenotype:XDR-TB;microscopy ziehl-neelsen:None;microscopy auramine:None;microscopy smear status:Negative;lineage:Not tested
		1.39787e+06	Mycobacterium tuberculosis TKK_02_0022	capreomycin	South Africa	Africa	South Africa	Agar dilution	10 mg/L	tb culture:TB culture;tb culture mgit:MTB isolated;tb culture 7h11:MTB isolated;phenotype:XDR-TB;microscopy ziehl-neelsen:1+;microscopy auramine:N;microscopy smear status:Negative;lineage:Not tested
		1.39787e+06	Mycobacterium tuberculosis TKK_02_0022	ofloxacin	South Africa	Africa	South Africa	Agar dilution	2 mg/L	tb culture:TB culture;tb culture mgit:MTB isolated;tb culture 7h11:MTB isolated;phenotype:XDR-TB;microscopy ziehl-neelsen:1+;microscopy auramine:N;microscopy smear status:Negative;lineage:Not tested
		1.39787e+06	Mycobacterium tuberculosis TKK_02_0025	ofloxacin	South Africa	Africa	South Africa	Agar dilution	2 mg/L	tb culture:TB culture;tb culture mgit:MTB isolated;tb culture 7h11:MTB isolated;phenotype:Pre-XDR (Kana S);microscopy ziehl-neelsen:1+;microscopy auramine:1+;microscopy smear status:Positive;lineage:Not tested
		1.39787e+06	Mycobacterium tuberculosis TKK_02_0025	moxifloxacin	South Africa	Africa	South Africa	Agar dilution	0.25 mg/L	tb culture:TB culture;tb culture mgit:MTB isolated;tb culture 7h11:MTB isolated;phenotype:Pre-XDR (Kana S);microscopy ziehl-neelsen:1+;microscopy auramine:1+;microscopy smear status:Positive;lineage:Not tested
		1.39787e+06	Mycobacterium tuberculosis TKK_02_0025	moxifloxacin	South Africa	Africa	South Africa	Broth dilution		tb culture:TB culture;tb culture mgit:MTB isolated;tb culture 7h11:MTB isolated;phenotype:Pre-XDR (Kana S);microscopy ziehl-neelsen:1+;microscopy auramine:1+;microscopy smear status:Positive;lineage:Not tested
		1.39787e+06	Mycobacterium tuberculosis TKK_02_0027	ofloxacin	South Africa	Africa	South Africa	Agar dilution	2 mg/L	tb culture:TB culture;tb culture mgit:MTB isolated;tb culture 7h11:MTB isolated;phenotype:XDR-TB;microscopy ziehl-neelsen:3+;microscopy auramine:3+;microscopy smear status:Positive;lineage:Not tested
		1.39787e+06	Mycobacterium tuberculosis TKK_02_0033	ofloxacin	South Africa	Africa	South Africa	Agar dilution	2 mg/L	tb culture:TB culture;tb culture mgit:MTB isolated;tb culture 7h11:MTB isolated;phenotype:XDR-TB;microscopy ziehl-neelsen:3+;microscopy auramine:3+;microscopy smear status:Positive;lineage:Not tested
		1.39787e+06	Mycobacterium tuberculosis TKK_02_0033	capreomycin	South Africa	Africa	South Africa	Agar dilution	10 mg/L	tb culture:TB culture;tb culture mgit:MTB isolated;tb culture 7h11:MTB isolated;phenotype:XDR-TB;microscopy ziehl-neelsen:3+;microscopy auramine:3+;microscopy smear status:Positive;lineage:Not tested
		1.39787e+06	Mycobacterium tuberculosis TKK_02_0034	ofloxacin	South Africa	Africa	South Africa	Agar dilution	2 mg/L	tb culture:TB culture;tb culture mgit:MTB isolated;tb culture 7h11:MTB isolated;phenotype:XDR-TB;microscopy ziehl-neelsen:2+;microscopy auramine:2+;microscopy smear status:Positive;lineage:Not tested
		1.39787e+06	Mycobacterium tuberculosis TKK_02_0034	capreomycin	South Africa	Africa	South Africa	Agar dilution	10 mg/L	tb culture:TB culture;tb culture mgit:MTB isolated;tb culture 7h11:MTB isolated;phenotype:XDR-TB;microscopy ziehl-neelsen:2+;microscopy auramine:2+;microscopy smear status:Positive;lineage:Not tested
		1.39787e+06	Mycobacterium tuberculosis TKK_02_0036	ofloxacin	South Africa	Africa	South Africa	Agar dilution	2 mg/L	tb culture:TB culture;tb culture mgit:MTB isolated;tb culture 7h11:MTB isolated;phenotype:XDR-TB;microscopy ziehl-neelsen:None;microscopy auramine:None;microscopy smear status:Negative;lineage:Not tested
		1.39787e+06	Mycobacterium tuberculosis TKK_02_0038	capreomycin	South Africa	Africa	South Africa	Agar dilution	10 mg/L	tb culture:TB culture;tb culture mgit:MTB isolated;tb culture 7h11:MTB isolated;phenotype:XDR-TB;microscopy ziehl-neelsen:3+;microscopy auramine:3+;microscopy smear status:Positive;lineage:Not tested
		1.39787e+06	Mycobacterium tuberculosis TKK_02_0038	ofloxacin	South Africa	Africa	South Africa	Agar dilution	2 mg/L	tb culture:TB culture;tb culture mgit:MTB isolated;tb culture 7h11:MTB isolated;phenotype:XDR-TB;microscopy ziehl-neelsen:3+;microscopy auramine:3+;microscopy smear status:Positive;lineage:Not tested
		1.39788e+06	Mycobacterium tuberculosis TKK_02_0039	ofloxacin	South Africa	Africa	South Africa	Agar dilution	2 mg/L	tb culture:TB culture;tb culture mgit:MTB isolated;tb culture 7h11:MTB isolated;phenotype:XDR-TB;microscopy ziehl-neelsen:3+;microscopy auramine:3+;microscopy smear status:Positive;lineage:Not tested
		1.39788e+06	Mycobacterium tuberculosis TKK_02_0039	capreomycin	South Africa	Africa	South Africa	Agar dilution	10 mg/L	tb culture:TB culture;tb culture mgit:MTB isolated;tb culture 7h11:MTB isolated;phenotype:XDR-TB;microscopy ziehl-neelsen:3+;microscopy auramine:3+;microscopy smear status:Positive;lineage:Not tested
		1.42732e+06	Mycobacterium tuberculosis XTB13-246	amikacin	Belarus	Europe	Belarus			minsk id:902.201
		1.42732e+06	Mycobacterium tuberculosis XTB13-246	ofloxacin	Belarus	Europe	Belarus			minsk id:902.201
		1.45528e+06	Mycobacterium tuberculosis NRITLD10	ofloxacin	Iran	Asia	Iran			specimen id:Iran10;genotyping method:Drug-susceptibility testing for antibiotic resistance;specimen source id:Patient 5;lineage:Beijing;microscopy ziehl-neelsen:Positive 2+;tb culture lowenstein-jensen:Positive More than 50 colonies/tube
		1.45529e+06	Mycobacterium tuberculosis NRITLD11	ofloxacin	Iran	Asia	Iran			specimen id:Iran11;genotyping method:Drug-susceptibility testing for antibiotic resistance;specimen source id:Patient 5;lineage:Beijing;microscopy ziehl-neelsen:Positive 3+;tb culture lowenstein-jensen:Positive More than 50 colonies/tube
		1.45529e+06	Mycobacterium tuberculosis NRITLD16	ofloxacin	Iran	Asia	Iran			specimen id:Iran16;genotyping method:Drug-susceptibility testing for antibiotic resistance;specimen source id:Patient 7;lineage:Beijing;microscopy ziehl-neelsen:Positive 1+;tb culture lowenstein-jensen:Positive More than 50 colonies/tube
		1.45529e+06	Mycobacterium tuberculosis NRITLD16	amikacin	Iran	Asia	Iran			specimen id:Iran16;genotyping method:Drug-susceptibility testing for antibiotic resistance;specimen source id:Patient 7;lineage:Beijing;microscopy ziehl-neelsen:Positive 1+;tb culture lowenstein-jensen:Positive More than 50 colonies/tube
		1.45529e+06	Mycobacterium tuberculosis NRITLD16	capreomycin	Iran	Asia	Iran			specimen id:Iran16;genotyping method:Drug-susceptibility testing for antibiotic resistance;specimen source id:Patient 7;lineage:Beijing;microscopy ziehl-neelsen:Positive 1+;tb culture lowenstein-jensen:Positive More than 50 colonies/tube
		1.29572e+06	Mycobacterium tuberculosis TKK_02_0004	moxifloxacin	South Africa	Africa	South Africa: King George V Hospital, Durban	Agar dilution	0.25 mg/L	tb culture:TB culture;tb culture mgit:MTB isolated;tb culture 7h11:MTB isolated;phenotype:XDR-TB;microscopy ziehl-neelsen:None;microscopy auramine:None;microscopy smear status:Negative;lineage:Not tested
		1.29572e+06	Mycobacterium tuberculosis TKK_02_0004	moxifloxacin	South Africa	Africa	South Africa: King George V Hospital, Durban	Broth dilution		tb culture:TB culture;tb culture mgit:MTB isolated;tb culture 7h11:MTB isolated;phenotype:XDR-TB;microscopy ziehl-neelsen:None;microscopy auramine:None;microscopy smear status:Negative;lineage:Not tested
		1.29572e+06	Mycobacterium tuberculosis TKK_02_0004	capreomycin	South Africa	Africa	South Africa: King George V Hospital, Durban	Agar dilution	5 mg/L	tb culture:TB culture;tb culture mgit:MTB isolated;tb culture 7h11:MTB isolated;phenotype:XDR-TB;microscopy ziehl-neelsen:None;microscopy auramine:None;microscopy smear status:Negative;lineage:Not tested
		1.29572e+06	Mycobacterium tuberculosis TKK_02_0004	capreomycin	South Africa	Africa	South Africa: King George V Hospital, Durban	Agar dilution	10 mg/L	tb culture:TB culture;tb culture mgit:MTB isolated;tb culture 7h11:MTB isolated;phenotype:XDR-TB;microscopy ziehl-neelsen:None;microscopy auramine:None;microscopy smear status:Negative;lineage:Not tested
		1.29572e+06	Mycobacterium tuberculosis TKK_02_0004	ofloxacin	South Africa	Africa	South Africa: King George V Hospital, Durban	Agar dilution	2 mg/L	tb culture:TB culture;tb culture mgit:MTB isolated;tb culture 7h11:MTB isolated;phenotype:XDR-TB;microscopy ziehl-neelsen:None;microscopy auramine:None;microscopy smear status:Negative;lineage:Not tested
		1.29572e+06	Mycobacterium tuberculosis TKK_02_0005	capreomycin	South Africa	Africa	South Africa: King George V Hospital, Durban	Agar dilution	5 mg/L	tb culture:TB culture;tb culture mgit:MTB isolated;tb culture 7h11:MTB isolated;phenotype:XDR-TB;microscopy ziehl-neelsen:None;microscopy auramine:None;microscopy smear status:Negative;lineage:Not tested
		1.29572e+06	Mycobacterium tuberculosis TKK_02_0005	ofloxacin	South Africa	Africa	South Africa: King George V Hospital, Durban	Agar dilution	2 mg/L	tb culture:TB culture;tb culture mgit:MTB isolated;tb culture 7h11:MTB isolated;phenotype:XDR-TB;microscopy ziehl-neelsen:None;microscopy auramine:None;microscopy smear status:Negative;lineage:Not tested
		1.29572e+06	Mycobacterium tuberculosis TKK_02_0005	moxifloxacin	South Africa	Africa	South Africa: King George V Hospital, Durban	Agar dilution	0.25 mg/L	tb culture:TB culture;tb culture mgit:MTB isolated;tb culture 7h11:MTB isolated;phenotype:XDR-TB;microscopy ziehl-neelsen:None;microscopy auramine:None;microscopy smear status:Negative;lineage:Not tested
		1.29572e+06	Mycobacterium tuberculosis TKK_02_0005	moxifloxacin	South Africa	Africa	South Africa: King George V Hospital, Durban	Broth dilution		tb culture:TB culture;tb culture mgit:MTB isolated;tb culture 7h11:MTB isolated;phenotype:XDR-TB;microscopy ziehl-neelsen:None;microscopy auramine:None;microscopy smear status:Negative;lineage:Not tested
		1.29572e+06	Mycobacterium tuberculosis TKK_02_0005	capreomycin	South Africa	Africa	South Africa: King George V Hospital, Durban	Agar dilution	10 mg/L	tb culture:TB culture;tb culture mgit:MTB isolated;tb culture 7h11:MTB isolated;phenotype:XDR-TB;microscopy ziehl-neelsen:None;microscopy auramine:None;microscopy smear status:Negative;lineage:Not tested
		1.29572e+06	Mycobacterium tuberculosis TKK_02_0007	capreomycin	South Africa	Africa	South Africa: King George V Hospital, Durban	Agar dilution	10 mg/L	tb culture:TB culture;tb culture mgit:MTB isolated;tb culture 7h11:MTB isolated;phenotype:XDR-TB;microscopy ziehl-neelsen:None;microscopy auramine:None;microscopy smear status:Negative;lineage:Not tested
		1.29572e+06	Mycobacterium tuberculosis TKK_02_0007	moxifloxacin	South Africa	Africa	South Africa: King George V Hospital, Durban	Agar dilution	0.25 mg/L	tb culture:TB culture;tb culture mgit:MTB isolated;tb culture 7h11:MTB isolated;phenotype:XDR-TB;microscopy ziehl-neelsen:None;microscopy auramine:None;microscopy smear status:Negative;lineage:Not tested
		1.29572e+06	Mycobacterium tuberculosis TKK_02_0007	ofloxacin	South Africa	Africa	South Africa: King George V Hospital, Durban	Agar dilution	2 mg/L	tb culture:TB culture;tb culture mgit:MTB isolated;tb culture 7h11:MTB isolated;phenotype:XDR-TB;microscopy ziehl-neelsen:None;microscopy auramine:None;microscopy smear status:Negative;lineage:Not tested
		1.29572e+06	Mycobacterium tuberculosis TKK_02_0007	capreomycin	South Africa	Africa	South Africa: King George V Hospital, Durban	Agar dilution	5 mg/L	tb culture:TB culture;tb culture mgit:MTB isolated;tb culture 7h11:MTB isolated;phenotype:XDR-TB;microscopy ziehl-neelsen:None;microscopy auramine:None;microscopy smear status:Negative;lineage:Not tested
		1.29572e+06	Mycobacterium tuberculosis TKK_02_0007	moxifloxacin	South Africa	Africa	South Africa: King George V Hospital, Durban	Broth dilution		tb culture:TB culture;tb culture mgit:MTB isolated;tb culture 7h11:MTB isolated;phenotype:XDR-TB;microscopy ziehl-neelsen:None;microscopy auramine:None;microscopy smear status:Negative;lineage:Not tested
		1.29572e+06	Mycobacterium tuberculosis TKK_02_0008	moxifloxacin	South Africa	Africa	South Africa: King George V Hospital, Durban	Broth dilution		tb culture:TB culture;tb culture mgit:MTB isolated;tb culture 7h11:MTB isolated;phenotype:XDR-TB;microscopy ziehl-neelsen:2+;microscopy auramine:2+;microscopy smear status:Positive;lineage:Not tested
		1.29572e+06	Mycobacterium tuberculosis TKK_02_0008	capreomycin	South Africa	Africa	South Africa: King George V Hospital, Durban	Agar dilution	10 mg/L	tb culture:TB culture;tb culture mgit:MTB isolated;tb culture 7h11:MTB isolated;phenotype:XDR-TB;microscopy ziehl-neelsen:2+;microscopy auramine:2+;microscopy smear status:Positive;lineage:Not tested
		1.29572e+06	Mycobacterium tuberculosis TKK_02_0008	ofloxacin	South Africa	Africa	South Africa: King George V Hospital, Durban	Agar dilution	2 mg/L	tb culture:TB culture;tb culture mgit:MTB isolated;tb culture 7h11:MTB isolated;phenotype:XDR-TB;microscopy ziehl-neelsen:2+;microscopy auramine:2+;microscopy smear status:Positive;lineage:Not tested
		1.29572e+06	Mycobacterium tuberculosis TKK_02_0008	moxifloxacin	South Africa	Africa	South Africa: King George V Hospital, Durban	Agar dilution	0.25 mg/L	tb culture:TB culture;tb culture mgit:MTB isolated;tb culture 7h11:MTB isolated;phenotype:XDR-TB;microscopy ziehl-neelsen:2+;microscopy auramine:2+;microscopy smear status:Positive;lineage:Not tested
		1.29572e+06	Mycobacterium tuberculosis TKK_02_0008	capreomycin	South Africa	Africa	South Africa: King George V Hospital, Durban	Agar dilution	5 mg/L	tb culture:TB culture;tb culture mgit:MTB isolated;tb culture 7h11:MTB isolated;phenotype:XDR-TB;microscopy ziehl-neelsen:2+;microscopy auramine:2+;microscopy smear status:Positive;lineage:Not tested
		1.29573e+06	Mycobacterium tuberculosis TKK_02_0009	ofloxacin	South Africa	Africa	South Africa: King George V Hospital, Durban	Agar dilution	2 mg/L	tb culture:TB culture;tb culture mgit:MTB isolated;tb culture 7h11:MTB isolated;phenotype:XDR-TB;microscopy ziehl-neelsen:None;microscopy auramine:None;microscopy smear status:Negative;lineage:Not tested
		1.29573e+06	Mycobacterium tuberculosis TKK_02_0009	capreomycin	South Africa	Africa	South Africa: King George V Hospital, Durban	Agar dilution	10 mg/L	tb culture:TB culture;tb culture mgit:MTB isolated;tb culture 7h11:MTB isolated;phenotype:XDR-TB;microscopy ziehl-neelsen:None;microscopy auramine:None;microscopy smear status:Negative;lineage:Not tested
		1.29573e+06	Mycobacterium tuberculosis TKK_02_0009	capreomycin	South Africa	Africa	South Africa: King George V Hospital, Durban	Agar dilution	5 mg/L	tb culture:TB culture;tb culture mgit:MTB isolated;tb culture 7h11:MTB isolated;phenotype:XDR-TB;microscopy ziehl-neelsen:None;microscopy auramine:None;microscopy smear status:Negative;lineage:Not tested
		1.29573e+06	Mycobacterium tuberculosis TKK_02_0010	moxifloxacin	South Africa	Africa	South Africa: King George V Hospital, Durban	Broth dilution		tb culture:TB culture;tb culture mgit:MTB isolated;tb culture 7h11:MTB isolated;phenotype:MDR-TB;microscopy ziehl-neelsen:2+;microscopy auramine:3+;microscopy smear status:Positive;lineage:Not tested
		1.29573e+06	Mycobacterium tuberculosis TKK_02_0010	ofloxacin	South Africa	Africa	South Africa: King George V Hospital, Durban	Agar dilution	2 mg/L	tb culture:TB culture;tb culture mgit:MTB isolated;tb culture 7h11:MTB isolated;phenotype:MDR-TB;microscopy ziehl-neelsen:2+;microscopy auramine:3+;microscopy smear status:Positive;lineage:Not tested
		1.29573e+06	Mycobacterium tuberculosis TKK_02_0010	moxifloxacin	South Africa	Africa	South Africa: King George V Hospital, Durban	Agar dilution	0.25 mg/L	tb culture:TB culture;tb culture mgit:MTB isolated;tb culture 7h11:MTB isolated;phenotype:MDR-TB;microscopy ziehl-neelsen:2+;microscopy auramine:3+;microscopy smear status:Positive;lineage:Not tested
		1.29573e+06	Mycobacterium tuberculosis TKK_02_0011	ofloxacin	South Africa	Africa	South Africa: King George V Hospital, Durban	Agar dilution	2 mg/L	tb culture:TB culture;tb culture mgit:MTB isolated;tb culture 7h11:MTB isolated;phenotype:MDR-TB;microscopy ziehl-neelsen:scanty;microscopy auramine:1+;microscopy smear status:Positive;lineage:Not tested
		1.29573e+06	Mycobacterium tuberculosis TKK_02_0011	moxifloxacin	South Africa	Africa	South Africa: King George V Hospital, Durban	Agar dilution	0.25 mg/L	tb culture:TB culture;tb culture mgit:MTB isolated;tb culture 7h11:MTB isolated;phenotype:MDR-TB;microscopy ziehl-neelsen:scanty;microscopy auramine:1+;microscopy smear status:Positive;lineage:Not tested
		1.29573e+06	Mycobacterium tuberculosis TKK_02_0011	moxifloxacin	South Africa	Africa	South Africa: King George V Hospital, Durban	Broth dilution		tb culture:TB culture;tb culture mgit:MTB isolated;tb culture 7h11:MTB isolated;phenotype:MDR-TB;microscopy ziehl-neelsen:scanty;microscopy auramine:1+;microscopy smear status:Positive;lineage:Not tested
		1.29574e+06	Mycobacterium tuberculosis TKK_02_0024	moxifloxacin	South Africa	Africa	South Africa: King George V Hospital, Durban	Agar dilution	0.25 mg/L	tb culture:TB culture;tb culture mgit:MTB isolated;tb culture 7h11:MTB isolated;phenotype:XDR-TB;microscopy ziehl-neelsen:None;microscopy auramine:None;microscopy smear status:Negative;lineage:Not tested
		1.29574e+06	Mycobacterium tuberculosis TKK_02_0024	ofloxacin	South Africa	Africa	South Africa: King George V Hospital, Durban	Agar dilution	2 mg/L	tb culture:TB culture;tb culture mgit:MTB isolated;tb culture 7h11:MTB isolated;phenotype:XDR-TB;microscopy ziehl-neelsen:None;microscopy auramine:None;microscopy smear status:Negative;lineage:Not tested
		1.29574e+06	Mycobacterium tuberculosis TKK_02_0024	capreomycin	South Africa	Africa	South Africa: King George V Hospital, Durban	Agar dilution	10 mg/L	tb culture:TB culture;tb culture mgit:MTB isolated;tb culture 7h11:MTB isolated;phenotype:XDR-TB;microscopy ziehl-neelsen:None;microscopy auramine:None;microscopy smear status:Negative;lineage:Not tested
		1.29574e+06	Mycobacterium tuberculosis TKK_02_0024	moxifloxacin	South Africa	Africa	South Africa: King George V Hospital, Durban	Broth dilution		tb culture:TB culture;tb culture mgit:MTB isolated;tb culture 7h11:MTB isolated;phenotype:XDR-TB;microscopy ziehl-neelsen:None;microscopy auramine:None;microscopy smear status:Negative;lineage:Not tested
		1.29574e+06	Mycobacterium tuberculosis TKK_02_0026	capreomycin	South Africa	Africa	South Africa: King George V Hospital, Durban	Agar dilution	10 mg/L	tb culture:TB culture;tb culture mgit:MTB isolated;tb culture 7h11:MTB isolated;phenotype:XDR-TB;microscopy ziehl-neelsen:None;microscopy auramine:None;microscopy smear status:Negative;lineage:Not tested
		1.29574e+06	Mycobacterium tuberculosis TKK_02_0026	ofloxacin	South Africa	Africa	South Africa: King George V Hospital, Durban	Agar dilution	2 mg/L	tb culture:TB culture;tb culture mgit:MTB isolated;tb culture 7h11:MTB isolated;phenotype:XDR-TB;microscopy ziehl-neelsen:None;microscopy auramine:None;microscopy smear status:Negative;lineage:Not tested
		1.29574e+06	Mycobacterium tuberculosis TKK_02_0026	capreomycin	South Africa	Africa	South Africa: King George V Hospital, Durban	Agar dilution	5 mg/L	tb culture:TB culture;tb culture mgit:MTB isolated;tb culture 7h11:MTB isolated;phenotype:XDR-TB;microscopy ziehl-neelsen:None;microscopy auramine:None;microscopy smear status:Negative;lineage:Not tested
		1.29574e+06	Mycobacterium tuberculosis TKK_02_0028	capreomycin	South Africa	Africa	South Africa: King George V Hospital, Durban	Agar dilution	5 mg/L	tb culture:TB culture;tb culture mgit:MTB isolated;tb culture 7h11:NG;phenotype:XDR-TB;microscopy ziehl-neelsen:None;microscopy auramine:None;microscopy smear status:Negative;lineage:Not tested
		1.29574e+06	Mycobacterium tuberculosis TKK_02_0028	ofloxacin	South Africa	Africa	South Africa: King George V Hospital, Durban	Agar dilution	2 mg/L	tb culture:TB culture;tb culture mgit:MTB isolated;tb culture 7h11:NG;phenotype:XDR-TB;microscopy ziehl-neelsen:None;microscopy auramine:None;microscopy smear status:Negative;lineage:Not tested
		1.29574e+06	Mycobacterium tuberculosis TKK_02_0028	capreomycin	South Africa	Africa	South Africa: King George V Hospital, Durban	Agar dilution	10 mg/L	tb culture:TB culture;tb culture mgit:MTB isolated;tb culture 7h11:NG;phenotype:XDR-TB;microscopy ziehl-neelsen:None;microscopy auramine:None;microscopy smear status:Negative;lineage:Not tested
		1.29575e+06	Mycobacterium tuberculosis TKK_02_0029	capreomycin	South Africa	Africa	South Africa: King George V Hospital, Durban	Agar dilution	5 mg/L	tb culture:TB culture;tb culture mgit:MTB isolated;tb culture 7h11:MTB isolated;phenotype:XDR-TB;microscopy ziehl-neelsen:None;microscopy auramine:None;microscopy smear status:Negative;lineage:Not tested
		1.29575e+06	Mycobacterium tuberculosis TKK_02_0029	capreomycin	South Africa	Africa	South Africa: King George V Hospital, Durban	Agar dilution	10 mg/L	tb culture:TB culture;tb culture mgit:MTB isolated;tb culture 7h11:MTB isolated;phenotype:XDR-TB;microscopy ziehl-neelsen:None;microscopy auramine:None;microscopy smear status:Negative;lineage:Not tested
		1.29575e+06	Mycobacterium tuberculosis TKK_02_0029	ofloxacin	South Africa	Africa	South Africa: King George V Hospital, Durban	Agar dilution	2 mg/L	tb culture:TB culture;tb culture mgit:MTB isolated;tb culture 7h11:MTB isolated;phenotype:XDR-TB;microscopy ziehl-neelsen:None;microscopy auramine:None;microscopy smear status:Negative;lineage:Not tested
		1.29575e+06	Mycobacterium tuberculosis TKK_02_0030	capreomycin	South Africa	Africa	South Africa: King George V Hospital, Durban	Agar dilution	10 mg/L	tb culture:TB culture;tb culture mgit:MTB isolated;tb culture 7h11:MTB isolated;phenotype:XDR-TB;microscopy ziehl-neelsen:1+;microscopy auramine:scanty;microscopy smear status:Positive 5;lineage:Not tested
		1.29575e+06	Mycobacterium tuberculosis TKK_02_0030	ofloxacin	South Africa	Africa	South Africa: King George V Hospital, Durban	Agar dilution	2 mg/L	tb culture:TB culture;tb culture mgit:MTB isolated;tb culture 7h11:MTB isolated;phenotype:XDR-TB;microscopy ziehl-neelsen:1+;microscopy auramine:scanty;microscopy smear status:Positive 5;lineage:Not tested
		1.29575e+06	Mycobacterium tuberculosis TKK_02_0030	capreomycin	South Africa	Africa	South Africa: King George V Hospital, Durban	Agar dilution	5 mg/L	tb culture:TB culture;tb culture mgit:MTB isolated;tb culture 7h11:MTB isolated;phenotype:XDR-TB;microscopy ziehl-neelsen:1+;microscopy auramine:scanty;microscopy smear status:Positive 5;lineage:Not tested
		1.29575e+06	Mycobacterium tuberculosis TKK_02_0031	ofloxacin	South Africa	Africa	South Africa: King George V Hospital, Durban	Agar dilution	2 mg/L	tb culture:TB culture;tb culture mgit:NEG;tb culture 7h11:2 col;phenotype:XDR-TB;microscopy ziehl-neelsen:None;microscopy auramine:None;microscopy smear status:Negative;lineage:Not tested
		1.29575e+06	Mycobacterium tuberculosis TKK_02_0035	moxifloxacin	South Africa	Africa	South Africa: King George V Hospital, Durban	Broth dilution		tb culture:TB culture;tb culture mgit:MTB isolated;tb culture 7h11:MTB isolated;phenotype:XDR-TB;microscopy ziehl-neelsen:2+;microscopy auramine:2+;microscopy smear status:Positive;lineage:Not tested
		1.29575e+06	Mycobacterium tuberculosis TKK_02_0035	ofloxacin	South Africa	Africa	South Africa: King George V Hospital, Durban	Agar dilution	2 mg/L	tb culture:TB culture;tb culture mgit:MTB isolated;tb culture 7h11:MTB isolated;phenotype:XDR-TB;microscopy ziehl-neelsen:2+;microscopy auramine:2+;microscopy smear status:Positive;lineage:Not tested
		1.29575e+06	Mycobacterium tuberculosis TKK_02_0037	capreomycin	South Africa	Africa	South Africa: King George V Hospital, Durban	Agar dilution	10 mg/L	tb culture:TB culture;tb culture mgit:MTB isolated;tb culture 7h11:MTB isolated;phenotype:XDR-TB;microscopy ziehl-neelsen:1+;microscopy auramine:2+;microscopy smear status:Positive;lineage:Not tested
		1.29575e+06	Mycobacterium tuberculosis TKK_02_0037	ofloxacin	South Africa	Africa	South Africa: King George V Hospital, Durban	Agar dilution	2 mg/L	tb culture:TB culture;tb culture mgit:MTB isolated;tb culture 7h11:MTB isolated;phenotype:XDR-TB;microscopy ziehl-neelsen:1+;microscopy auramine:2+;microscopy smear status:Positive;lineage:Not tested
		1.29575e+06	Mycobacterium tuberculosis TKK_02_0037	capreomycin	South Africa	Africa	South Africa: King George V Hospital, Durban	Agar dilution	5 mg/L	tb culture:TB culture;tb culture mgit:MTB isolated;tb culture 7h11:MTB isolated;phenotype:XDR-TB;microscopy ziehl-neelsen:1+;microscopy auramine:2+;microscopy smear status:Positive;lineage:Not tested
		1773.1	Mycobacterium tuberculosis strain 1522F	moxifloxacin	Russia	Europe	Russia	Broth dilution
		1773.1	Mycobacterium tuberculosis strain 1522F	ofloxacin	Russia	Europe	Russia	Broth dilution
		1773.1	Mycobacterium tuberculosis strain 1586A	moxifloxacin	Russia	Europe	Russia	Broth dilution
		1773.1	Mycobacterium tuberculosis strain 1586A	ofloxacin	Russia	Europe	Russia	Broth dilution
		1773.1	Mycobacterium tuberculosis strain 2133V	moxifloxacin	Russia	Europe	Russia	Broth dilution
		1773.1	Mycobacterium tuberculosis strain 2133V	ofloxacin	Russia	Europe	Russia	Broth dilution
		1773.1	Mycobacterium tuberculosis strain 2133V	capreomycin	Russia	Europe	Russia	Broth dilution
		1773.1	Mycobacterium tuberculosis strain 2133V	amikacin	Russia	Europe	Russia	Broth dilution
		1773.1	Mycobacterium tuberculosis strain 0647E	moxifloxacin	Russia	Europe	Russia	Broth dilution
		1773.1	Mycobacterium tuberculosis strain 0647E	ofloxacin	Russia	Europe	Russia	Broth dilution
		1773.11	Mycobacterium tuberculosis strain 2283H	ofloxacin	Russia	Europe	Russia	Broth dilution
		1773.11	Mycobacterium tuberculosis strain 2283H	moxifloxacin	Russia	Europe	Russia	Broth dilution
		1773.11	Mycobacterium tuberculosis strain 1532R	ofloxacin	Russia	Europe	Russia	Broth dilution
		1773.12	Mycobacterium tuberculosis strain 0833G	moxifloxacin	Russia	Europe	Russia	Broth dilution
		1773.12	Mycobacterium tuberculosis strain 0833G	ofloxacin	Russia	Europe	Russia	Broth dilution
		1773.12	Mycobacterium tuberculosis strain 1605W	ofloxacin	Russia	Europe	Russia	Broth dilution
		1773.12	Mycobacterium tuberculosis strain 1605W	moxifloxacin	Russia	Europe	Russia	Broth dilution
		1773.12	Mycobacterium tuberculosis strain 0846W	ofloxacin	Russia	Europe	Russia	Broth dilution
		1773.12	Mycobacterium tuberculosis strain 0846W	moxifloxacin	Russia	Europe	Russia	Broth dilution
		1773.12	Mycobacterium tuberculosis strain 1559W	ofloxacin	Russia	Europe	Russia	Broth dilution
		1773.13	Mycobacterium tuberculosis strain 1558V	ofloxacin	Russia	Europe	Russia	Broth dilution
		1773.13	Mycobacterium tuberculosis strain 1456J	capreomycin	Russia	Europe	Russia	Broth dilution
		1773.13	Mycobacterium tuberculosis strain 1456J	ofloxacin	Russia	Europe	Russia	Broth dilution
		1773.13	Mycobacterium tuberculosis strain 0945D	amikacin	Russia	Europe	Russia	Broth dilution
		1773.13	Mycobacterium tuberculosis strain 0945D	ofloxacin	Russia	Europe	Russia	Broth dilution
		1773.13	Mycobacterium tuberculosis strain 1473C	moxifloxacin	Russia	Europe	Russia	Broth dilution
		1773.13	Mycobacterium tuberculosis strain 0913T	moxifloxacin	Russia	Europe	Russia	Broth dilution
		1773.13	Mycobacterium tuberculosis strain 0913T	amikacin	Russia	Europe	Russia	Broth dilution
		1773.13	Mycobacterium tuberculosis strain 0944C	moxifloxacin	Russia	Europe	Russia	Broth dilution
		1773.13	Mycobacterium tuberculosis strain 0944C	amikacin	Russia	Europe	Russia	Broth dilution
		1773.13	Mycobacterium tuberculosis strain 0944C	ofloxacin	Russia	Europe	Russia	Broth dilution
		1773.13	Mycobacterium tuberculosis strain 1467W	ofloxacin	Russia	Europe	Russia	Broth dilution
		1773.13	Mycobacterium tuberculosis strain 1467W	moxifloxacin	Russia	Europe	Russia	Broth dilution
		1773.14	Mycobacterium tuberculosis strain 1012B	ofloxacin	Russia	Europe	Russia	Broth dilution
		1773.14	Mycobacterium tuberculosis strain 2073E	moxifloxacin	Russia	Europe	Russia	Broth dilution
		1773.14	Mycobacterium tuberculosis strain 0991D	ofloxacin	Russia	Europe	Russia	Broth dilution
		1773.14	Mycobacterium tuberculosis strain 1659E	moxifloxacin	Russia	Europe	Russia	Broth dilution
		1773.14	Mycobacterium tuberculosis strain 1659E	ofloxacin	Russia	Europe	Russia	Broth dilution
		1773.14	Mycobacterium tuberculosis strain 0988A	moxifloxacin	Russia	Europe	Russia	Broth dilution
		1773.14	Mycobacterium tuberculosis strain 0988A	capreomycin	Russia	Europe	Russia	Broth dilution
		1773.14	Mycobacterium tuberculosis strain 0988A	ofloxacin	Russia	Europe	Russia	Broth dilution
		1773.14	Mycobacterium tuberculosis strain 0770N	moxifloxacin	Russia	Europe	Russia	Broth dilution
		1773.14	Mycobacterium tuberculosis strain 0770N	ofloxacin	Russia	Europe	Russia	Broth dilution
		1773.14	Mycobacterium tuberculosis strain 1446Y	ofloxacin	Russia	Europe	Russia	Broth dilution
		1773.14	Mycobacterium tuberculosis strain 1446Y	moxifloxacin	Russia	Europe	Russia	Broth dilution
		1773.14	Mycobacterium tuberculosis strain 1690N	ofloxacin	Russia	Europe	Russia	Broth dilution
		1773.14	Mycobacterium tuberculosis strain 1690N	moxifloxacin	Russia	Europe	Russia	Broth dilution
		1773.14	Mycobacterium tuberculosis strain 0700M	ofloxacin	Russia	Europe	Russia	Broth dilution
		1773.14	Mycobacterium tuberculosis strain 0696H	moxifloxacin	Russia	Europe	Russia	Broth dilution
		1773.14	Mycobacterium tuberculosis strain 0696H	capreomycin	Russia	Europe	Russia	Broth dilution
		1773.14	Mycobacterium tuberculosis strain 0696H	amikacin	Russia	Europe	Russia	Broth dilution
		1773.14	Mycobacterium tuberculosis strain 0696H	ofloxacin	Russia	Europe	Russia	Broth dilution
		1773.15	Mycobacterium tuberculosis strain 1523G	ofloxacin	Russia	Europe	Russia	Broth dilution
		1773.15	Mycobacterium tuberculosis strain 1523G	moxifloxacin	Russia	Europe	Russia	Broth dilution
		1773.15	Mycobacterium tuberculosis strain 1854R	moxifloxacin	Russia	Europe	Russia	Broth dilution
		1773.15	Mycobacterium tuberculosis strain 1545F	ofloxacin	Russia	Europe	Russia	Broth dilution
		1773.15	Mycobacterium tuberculosis strain 1833T	ofloxacin	Russia	Europe	Russia	Broth dilution
		1773.16	Mycobacterium tuberculosis strain 1323P	ofloxacin	Russia	Europe	Russia	Broth dilution
		1773.17	Mycobacterium tuberculosis strain 1654Z	moxifloxacin	Russia	Europe	Russia	Broth dilution
		1773.17	Mycobacterium tuberculosis strain 1654Z	ofloxacin	Russia	Europe	Russia	Broth dilution
		1773.17	Mycobacterium tuberculosis strain 1066K	ofloxacin	Russia	Europe	Russia	Broth dilution
		1773.17	Mycobacterium tuberculosis strain 1392P	moxifloxacin	Russia	Europe	Russia	Broth dilution
		1773.17	Mycobacterium tuberculosis strain 1392P	ofloxacin	Russia	Europe	Russia	Broth dilution
		1773.17	Mycobacterium tuberculosis strain 0710Y	amikacin	Russia	Europe	Russia	Broth dilution
		1773.17	Mycobacterium tuberculosis strain 0710Y	ofloxacin	Russia	Europe	Russia	Broth dilution
		1773.17	Mycobacterium tuberculosis strain 0710Y	capreomycin	Russia	Europe	Russia	Broth dilution
		1773.17	Mycobacterium tuberculosis strain 0710Y	moxifloxacin	Russia	Europe	Russia	Broth dilution
		1773.17	Mycobacterium tuberculosis strain 0667B	capreomycin	Russia	Europe	Russia	Broth dilution
		1773.17	Mycobacterium tuberculosis strain 0667B	moxifloxacin	Russia	Europe	Russia	Broth dilution
		1773.17	Mycobacterium tuberculosis strain 0667B	ofloxacin	Russia	Europe	Russia	Broth dilution
		1773.17	Mycobacterium tuberculosis strain 0667B	amikacin	Russia	Europe	Russia	Broth dilution
		1773.17	Mycobacterium tuberculosis strain 2095D	ofloxacin	Russia	Europe	Russia	Broth dilution
		1773.17	Mycobacterium tuberculosis strain 2095D	amikacin	Russia	Europe	Russia	Broth dilution
		1773.17	Mycobacterium tuberculosis strain 2095D	moxifloxacin	Russia	Europe	Russia	Broth dilution
		1773.17	Mycobacterium tuberculosis strain 2127N	capreomycin	Russia	Europe	Russia	Broth dilution
		1773.17	Mycobacterium tuberculosis strain 2127N	ofloxacin	Russia	Europe	Russia	Broth dilution
		1773.17	Mycobacterium tuberculosis strain 2127N	amikacin	Russia	Europe	Russia	Broth dilution
		1773.17	Mycobacterium tuberculosis strain 2127N	moxifloxacin	Russia	Europe	Russia	Broth dilution
		1773.17	Mycobacterium tuberculosis strain 2129Q	ofloxacin	Russia	Europe	Russia	Broth dilution
		1773.17	Mycobacterium tuberculosis strain 2129Q	moxifloxacin	Russia	Europe	Russia	Broth dilution
		1773.17	Mycobacterium tuberculosis strain 2150N	ofloxacin	Russia	Europe	Russia	Broth dilution
		1773.17	Mycobacterium tuberculosis strain 2150N	amikacin	Russia	Europe	Russia	Broth dilution
		1773.18	Mycobacterium tuberculosis strain 1373T	moxifloxacin	Russia	Europe	Russia	Broth dilution
		1.29581e+06	Mycobacterium tuberculosis OFXR-13	ofloxacin						ziehl-neelsen stain:None;organism detection method:MGIT;respository name:980003031;phenotype:MDR
		1.29581e+06	Mycobacterium tuberculosis OFXR-13	ofloxacin				Agar dilution	2 mg/L	ziehl-neelsen stain:None;organism detection method:MGIT;respository name:980003031;phenotype:MDR
		1.32426e+06	Mycobacterium tuberculosis TKK-01-0048	ofloxacin	South Africa	Africa	South Africa: Hlabisa	Agar dilution	2 mg/L	tb culture:TB culture;tb culture mgit:MTB isolated;tb culture 7h11:MTB isolated;phenotype:MDR-TB;microscopy ziehl-neelsen:ND;microscopy auramine:ND;microscopy smear status:Positive;lineage:Unclassified
		1.40258e+06	Mycobacterium tuberculosis OFXR-1	ofloxacin	Taiwan	Asia	Taiwan			ziehl-neelsen stain:None;organism detection method:MGIT;respository name:94002077;phenotype:MDR
		1.40258e+06	Mycobacterium tuberculosis OFXR-1	ofloxacin	Taiwan	Asia	Taiwan	Agar dilution	2 mg/L	ziehl-neelsen stain:None;organism detection method:MGIT;respository name:94002077;phenotype:MDR
		1.42732e+06	Mycobacterium tuberculosis XTB13-256	ofloxacin	Belarus	Europe	Belarus			minsk id:980.2009
		1.45527e+06	Mycobacterium tuberculosis NRITLD47	amikacin	Iran	Asia	Iran			specimen id:Iran47;genotyping method:Drug-susceptibility testing for antibiotic resistance;specimen source id:Patient 27;lineage:Beijing;microscopy ziehl-neelsen:Positive 3+;tb culture lowenstein-jensen:Positive More than 500 colonies/tube
		1.45527e+06	Mycobacterium tuberculosis NRITLD47	capreomycin	Iran	Asia	Iran			specimen id:Iran47;genotyping method:Drug-susceptibility testing for antibiotic resistance;specimen source id:Patient 27;lineage:Beijing;microscopy ziehl-neelsen:Positive 3+;tb culture lowenstein-jensen:Positive More than 500 colonies/tube
		1.45527e+06	Mycobacterium tuberculosis NRITLD47	ofloxacin	Iran	Asia	Iran			specimen id:Iran47;genotyping method:Drug-susceptibility testing for antibiotic resistance;specimen source id:Patient 27;lineage:Beijing;microscopy ziehl-neelsen:Positive 3+;tb culture lowenstein-jensen:Positive More than 500 colonies/tube
		1.45528e+06	Mycobacterium tuberculosis NRITLD59	capreomycin	Iran	Asia	Iran			specimen id:Iran59;genotyping method:Drug-susceptibility testing for antibiotic resistance;specimen source id:Patient 36;lineage:Beijing;microscopy ziehl-neelsen:Positive 1+;tb culture lowenstein-jensen:Positive More than 50 colonies/tube
		1.45528e+06	Mycobacterium tuberculosis NRITLD59	ofloxacin	Iran	Asia	Iran			specimen id:Iran59;genotyping method:Drug-susceptibility testing for antibiotic resistance;specimen source id:Patient 36;lineage:Beijing;microscopy ziehl-neelsen:Positive 1+;tb culture lowenstein-jensen:Positive More than 50 colonies/tube
		1.45528e+06	Mycobacterium tuberculosis NRITLD59	amikacin	Iran	Asia	Iran			specimen id:Iran59;genotyping method:Drug-susceptibility testing for antibiotic resistance;specimen source id:Patient 36;lineage:Beijing;microscopy ziehl-neelsen:Positive 1+;tb culture lowenstein-jensen:Positive More than 50 colonies/tube
		1.45529e+06	Mycobacterium tuberculosis NRITLD20	ofloxacin	Iran	Asia	Iran			specimen id:Iran20;genotyping method:Drug-susceptibility testing for antibiotic resistance;specimen source id:Patient 11;lineage:H4;microscopy ziehl-neelsen:Positive 3+;tb culture lowenstein-jensen:Positive More than 100 colonies/tube
		1.45529e+06	Mycobacterium tuberculosis NRITLD20	capreomycin	Iran	Asia	Iran			specimen id:Iran20;genotyping method:Drug-susceptibility testing for antibiotic resistance;specimen source id:Patient 11;lineage:H4;microscopy ziehl-neelsen:Positive 3+;tb culture lowenstein-jensen:Positive More than 100 colonies/tube
		1.45529e+06	Mycobacterium tuberculosis NRITLD20	amikacin	Iran	Asia	Iran			specimen id:Iran20;genotyping method:Drug-susceptibility testing for antibiotic resistance;specimen source id:Patient 11;lineage:H4;microscopy ziehl-neelsen:Positive 3+;tb culture lowenstein-jensen:Positive More than 100 colonies/tube
		1773.9	Mycobacterium tuberculosis strain 1192X	moxifloxacin	Russia	Europe	Russia	Broth dilution
		1773.9	Mycobacterium tuberculosis strain 1193Y	capreomycin	Russia	Europe	Russia	Broth dilution
		1773.9	Mycobacterium tuberculosis strain 1193Y	ofloxacin	Russia	Europe	Russia	Broth dilution
		1773.9	Mycobacterium tuberculosis strain 0911R	amikacin	Russia	Europe	Russia	Broth dilution
		1773.9	Mycobacterium tuberculosis strain 0911R	ofloxacin	Russia	Europe	Russia	Broth dilution
		1773.9	Mycobacterium tuberculosis strain 0911R	capreomycin	Russia	Europe	Russia	Broth dilution
		1773.9	Mycobacterium tuberculosis strain 0911R	moxifloxacin	Russia	Europe	Russia	Broth dilution
		1773.91	Mycobacterium tuberculosis strain 0951K	ofloxacin	Russia	Europe	Russia	Broth dilution
		1773.91	Mycobacterium tuberculosis strain 0951K	amikacin	Russia	Europe	Russia	Broth dilution
		1773.91	Mycobacterium tuberculosis strain 0951K	capreomycin	Russia	Europe	Russia	Broth dilution
		1773.94	Mycobacterium tuberculosis strain 0943B	ofloxacin	Russia	Europe	Russia	Broth dilution
		1773.96	Mycobacterium tuberculosis strain 0824X	moxifloxacin	Russia	Europe	Russia	Broth dilution
		1773.96	Mycobacterium tuberculosis strain 0824X	ofloxacin	Russia	Europe	Russia	Broth dilution
		1773.97	Mycobacterium tuberculosis strain 1509R	ofloxacin	Russia	Europe	Russia	Broth dilution
		1773.97	Mycobacterium tuberculosis strain 1509R	moxifloxacin	Russia	Europe	Russia	Broth dilution
		1773.97	Mycobacterium tuberculosis strain 1837Y	ofloxacin	Russia	Europe	Russia	Broth dilution
		1773.97	Mycobacterium tuberculosis strain 1837Y	capreomycin	Russia	Europe	Russia	Broth dilution
		1773.97	Mycobacterium tuberculosis strain 1837Y	amikacin	Russia	Europe	Russia	Broth dilution
		1773.97	Mycobacterium tuberculosis strain 1837Y	moxifloxacin	Russia	Europe	Russia	Broth dilution
		1773.98	Mycobacterium tuberculosis strain 1921P	amikacin	Russia	Europe	Russia	Broth dilution
		1773.98	Mycobacterium tuberculosis strain 1921P	moxifloxacin	Russia	Europe	Russia	Broth dilution
		1773.98	Mycobacterium tuberculosis strain 1921P	ofloxacin	Russia	Europe	Russia	Broth dilution
		1773.99	Mycobacterium tuberculosis strain 1904W	ofloxacin	Russia	Europe	Russia	Broth dilution
		1773.99	Mycobacterium tuberculosis strain 1904W	moxifloxacin	Russia	Europe	Russia	Broth dilution
		1773.99	Mycobacterium tuberculosis strain 1901S	moxifloxacin	Russia	Europe	Russia	Broth dilution
		1773.99	Mycobacterium tuberculosis strain 1901S	ofloxacin	Russia	Europe	Russia	Broth dilution
		1773.1	Mycobacterium tuberculosis strain 0530C	moxifloxacin	Russia	Europe	Russia	Broth dilution
		1773.1	Mycobacterium tuberculosis strain 0530C	ofloxacin	Russia	Europe	Russia	Broth dilution
		1773.11	Mycobacterium tuberculosis strain 0539M	capreomycin	Russia	Europe	Russia	Broth dilution
		1773.11	Mycobacterium tuberculosis strain 0539M	moxifloxacin	Russia	Europe	Russia	Broth dilution
		1773.11	Mycobacterium tuberculosis strain 0539M	ofloxacin	Russia	Europe	Russia	Broth dilution
		1773.11	Mycobacterium tuberculosis strain 0076J	ofloxacin	Russia	Europe	Russia	Broth dilution
		1773.12	Mycobacterium tuberculosis strain 0157X	moxifloxacin	Russia	Europe	Russia	Broth dilution
		1773.12	Mycobacterium tuberculosis strain 0029H	ofloxacin	Russia	Europe	Russia	Broth dilution
		1773.12	Mycobacterium tuberculosis strain 0519Q	moxifloxacin	Russia	Europe	Russia	Broth dilution
		1773.12	Mycobacterium tuberculosis strain 0519Q	ofloxacin	Russia	Europe	Russia	Broth dilution
		1773.12	Mycobacterium tuberculosis strain 0314S	moxifloxacin	Russia	Europe	Russia	Broth dilution
		1773.12	Mycobacterium tuberculosis strain 0415C	ofloxacin	Russia	Europe	Russia	Broth dilution
		1773.13	Mycobacterium tuberculosis strain 0345B	ofloxacin	Russia	Europe	Russia	Broth dilution
		1773.13	Mycobacterium tuberculosis strain 0218N	ofloxacin	Russia	Europe	Russia	Broth dilution
		1773.13	Mycobacterium tuberculosis strain 0218N	moxifloxacin	Russia	Europe	Russia	Broth dilution
		1773.13	Mycobacterium tuberculosis strain 0218N	capreomycin	Russia	Europe	Russia	Broth dilution
		1773.13	Mycobacterium tuberculosis strain 0218N	amikacin	Russia	Europe	Russia	Broth dilution
		1773.13	Mycobacterium tuberculosis strain 0190H	capreomycin	Russia	Europe	Russia	Broth dilution
		1773.13	Mycobacterium tuberculosis strain 0190H	ofloxacin	Russia	Europe	Russia	Broth dilution
		1773.13	Mycobacterium tuberculosis strain 0190H	moxifloxacin	Russia	Europe	Russia	Broth dilution
		1773.13	Mycobacterium tuberculosis strain 0390A	moxifloxacin	Russia	Europe	Russia	Broth dilution
		1773.13	Mycobacterium tuberculosis strain 0390A	ofloxacin	Russia	Europe	Russia	Broth dilution
		1773.13	Mycobacterium tuberculosis strain 0390A	amikacin	Russia	Europe	Russia	Broth dilution
		1773.13	Mycobacterium tuberculosis strain 0450Q	ofloxacin	Russia	Europe	Russia	Broth dilution
		1773.13	Mycobacterium tuberculosis strain 0450Q	moxifloxacin	Russia	Europe	Russia	Broth dilution
		1773.13	Mycobacterium tuberculosis strain 0511G	ofloxacin	Russia	Europe	Russia	Broth dilution
		1773.13	Mycobacterium tuberculosis strain 0511G	capreomycin	Russia	Europe	Russia	Broth dilution
		1773.14	Mycobacterium tuberculosis strain 0039T	moxifloxacin	Russia	Europe	Russia	Broth dilution
		1773.17	Mycobacterium tuberculosis strain 0629K	capreomycin	Russia	Europe	Russia	Broth dilution
		1773.17	Mycobacterium tuberculosis strain 0629K	moxifloxacin	Russia	Europe	Russia	Broth dilution
		1773.17	Mycobacterium tuberculosis strain 0629K	ofloxacin	Russia	Europe	Russia	Broth dilution
		1773.17	Mycobacterium tuberculosis strain 0358Q	moxifloxacin	Russia	Europe	Russia	Broth dilution
		1773.17	Mycobacterium tuberculosis strain 0358Q	ofloxacin	Russia	Europe	Russia	Broth dilution
		1773.17	Mycobacterium tuberculosis strain 0358Q	capreomycin	Russia	Europe	Russia	Broth dilution
		1773.17	Mycobacterium tuberculosis strain 0358Q	amikacin	Russia	Europe	Russia	Broth dilution
		1773.18	Mycobacterium tuberculosis strain 0469L	moxifloxacin	Russia	Europe	Russia	Broth dilution
		1773.18	Mycobacterium tuberculosis strain 0469L	capreomycin	Russia	Europe	Russia	Broth dilution
		1773.18	Mycobacterium tuberculosis strain 0469L	ofloxacin	Russia	Europe	Russia	Broth dilution
		1.32422e+06	Mycobacterium tuberculosis TKK-01-0004	ofloxacin	South Africa	Africa	South Africa: Prince Msheyeni	Agar dilution	2 mg/L	tb culture:TB culture;tb culture mgit:MTB isolated;tb culture 7h11:MTB isolated;phenotype:XDR-TB;microscopy ziehl-neelsen:ND;microscopy auramine:ND;microscopy smear status:Positive;lineage:KZN lineage
		1.32422e+06	Mycobacterium tuberculosis TKK-01-0004	capreomycin	South Africa	Africa	South Africa: Prince Msheyeni	Agar dilution	10 mg/L	tb culture:TB culture;tb culture mgit:MTB isolated;tb culture 7h11:MTB isolated;phenotype:XDR-TB;microscopy ziehl-neelsen:ND;microscopy auramine:ND;microscopy smear status:Positive;lineage:KZN lineage
		1.32423e+06	Mycobacterium tuberculosis TKK-01-0013	ofloxacin	South Africa	Africa	South Africa: Nkandla	Agar dilution	2 mg/L	tb culture:TB culture;tb culture mgit:MTB isolated;tb culture 7h11:MTB isolated;phenotype:XDR-TB;microscopy ziehl-neelsen:ND;microscopy auramine:ND;microscopy smear status:Positive;lineage:Unclassified
		1.32423e+06	Mycobacterium tuberculosis TKK-01-0019	ofloxacin	South Africa	Africa	South Africa: Stanger	Agar dilution	2 mg/L
		1.32424e+06	Mycobacterium tuberculosis TKK-01-0025	capreomycin	South Africa	Africa	South Africa: Ladysmith	Agar dilution	10 mg/L	tb culture:TB culture;tb culture mgit:MTB isolated;tb culture 7h11:MTB isolated;phenotype:XDR-TB;microscopy ziehl-neelsen:ND;microscopy auramine:ND;microscopy smear status:Positive;lineage:KZN lineage
		1.32424e+06	Mycobacterium tuberculosis TKK-01-0025	ofloxacin	South Africa	Africa	South Africa: Ladysmith	Agar dilution	2 mg/L	tb culture:TB culture;tb culture mgit:MTB isolated;tb culture 7h11:MTB isolated;phenotype:XDR-TB;microscopy ziehl-neelsen:ND;microscopy auramine:ND;microscopy smear status:Positive;lineage:KZN lineage
		1.32424e+06	Mycobacterium tuberculosis TKK-01-0025	capreomycin	South Africa	Africa	South Africa: Ladysmith	Agar dilution	5 mg/L	tb culture:TB culture;tb culture mgit:MTB isolated;tb culture 7h11:MTB isolated;phenotype:XDR-TB;microscopy ziehl-neelsen:ND;microscopy auramine:ND;microscopy smear status:Positive;lineage:KZN lineage
		1.32424e+06	Mycobacterium tuberculosis TKK-01-0033	capreomycin	South Africa	Africa	South Africa: Greytown	Agar dilution	10 mg/L	tb culture:TB culture;tb culture mgit:MTB isolated;tb culture 7h11:MTB isolated;phenotype:XDR-TB;microscopy ziehl-neelsen:ND;microscopy auramine:ND;microscopy smear status:Positive;lineage:KZN lineage
		1.32424e+06	Mycobacterium tuberculosis TKK-01-0033	ofloxacin	South Africa	Africa	South Africa: Greytown	Agar dilution	2 mg/L	tb culture:TB culture;tb culture mgit:MTB isolated;tb culture 7h11:MTB isolated;phenotype:XDR-TB;microscopy ziehl-neelsen:ND;microscopy auramine:ND;microscopy smear status:Positive;lineage:KZN lineage
		1.32424e+06	Mycobacterium tuberculosis TKK-01-0033	capreomycin	South Africa	Africa	South Africa: Greytown	Agar dilution	5 mg/L	tb culture:TB culture;tb culture mgit:MTB isolated;tb culture 7h11:MTB isolated;phenotype:XDR-TB;microscopy ziehl-neelsen:ND;microscopy auramine:ND;microscopy smear status:Positive;lineage:KZN lineage
		1.32425e+06	Mycobacterium tuberculosis TKK-01-0040	capreomycin	South Africa	Africa	South Africa: Madadeni	Agar dilution	5 mg/L	tb culture:TB culture;tb culture mgit:MTB isolated;tb culture 7h11:MTB isolated;phenotype:XDR-TB;microscopy ziehl-neelsen:ND;microscopy auramine:ND;microscopy smear status:Positive;lineage:KZN lineage
		1.32425e+06	Mycobacterium tuberculosis TKK-01-0040	ofloxacin	South Africa	Africa	South Africa: Madadeni	Agar dilution	2 mg/L	tb culture:TB culture;tb culture mgit:MTB isolated;tb culture 7h11:MTB isolated;phenotype:XDR-TB;microscopy ziehl-neelsen:ND;microscopy auramine:ND;microscopy smear status:Positive;lineage:KZN lineage
		1.32425e+06	Mycobacterium tuberculosis TKK-01-0040	capreomycin	South Africa	Africa	South Africa: Madadeni	Agar dilution	10 mg/L	tb culture:TB culture;tb culture mgit:MTB isolated;tb culture 7h11:MTB isolated;phenotype:XDR-TB;microscopy ziehl-neelsen:ND;microscopy auramine:ND;microscopy smear status:Positive;lineage:KZN lineage
		1.40092e+06	Mycobacterium tuberculosis KT-0075	ofloxacin	South Korea	Asia	South Korea	Agar dilution	2 mg/L	specimen repository:BEI Resources, Manassas, VA
		1.40092e+06	Mycobacterium tuberculosis KT-0075	amikacin	South Korea	Asia	South Korea	Agar dilution	4 mg/L	specimen repository:BEI Resources, Manassas, VA
		1.40092e+06	Mycobacterium tuberculosis KT-0075	moxifloxacin	South Korea	Asia	South Korea	Agar dilution	1 mg/L	specimen repository:BEI Resources, Manassas, VA
		1.40092e+06	Mycobacterium tuberculosis KT-0075	moxifloxacin	South Korea	Asia	South Korea	Agar dilution	0.5 mg/L	specimen repository:BEI Resources, Manassas, VA
		1.40094e+06	Mycobacterium tuberculosis KT-0102	moxifloxacin	South Korea	Asia	South Korea	Agar dilution	0.5 mg/L	specimen repository:BEI Resources, Manassas, VA
		1.40094e+06	Mycobacterium tuberculosis KT-0102	amikacin	South Korea	Asia	South Korea	Agar dilution	4 mg/L	specimen repository:BEI Resources, Manassas, VA
		1.40094e+06	Mycobacterium tuberculosis KT-0102	ofloxacin	South Korea	Asia	South Korea	Agar dilution	2 mg/L	specimen repository:BEI Resources, Manassas, VA
		1.40094e+06	Mycobacterium tuberculosis KT-0102	moxifloxacin	South Korea	Asia	South Korea	Agar dilution	1 mg/L	specimen repository:BEI Resources, Manassas, VA
		1.40094e+06	Mycobacterium tuberculosis KT-0102	moxifloxacin	South Korea	Asia	South Korea	Agar dilution	2 mg/L	specimen repository:BEI Resources, Manassas, VA
		1.40094e+06	Mycobacterium tuberculosis KT-0110	moxifloxacin	South Korea	Asia	South Korea	Agar dilution	0.5 mg/L	specimen repository:BEI Resources, Manassas, VA
		1.40094e+06	Mycobacterium tuberculosis KT-0110	ofloxacin	South Korea	Asia	South Korea	Agar dilution	2 mg/L	specimen repository:BEI Resources, Manassas, VA
		1.40094e+06	Mycobacterium tuberculosis KT-0110	moxifloxacin	South Korea	Asia	South Korea	Agar dilution	1 mg/L	specimen repository:BEI Resources, Manassas, VA
		1.40094e+06	Mycobacterium tuberculosis KT-0110	amikacin	South Korea	Asia	South Korea	Agar dilution	4 mg/L	specimen repository:BEI Resources, Manassas, VA
		1.41703e+06	Mycobacterium tuberculosis KT-0069	amikacin	South Korea	Asia	South Korea	Agar dilution	4 mg/L	specimen repository:BEI Resources, Manassas, VA
		1.41703e+06	Mycobacterium tuberculosis KT-0069	moxifloxacin	South Korea	Asia	South Korea	Agar dilution	2 mg/L	specimen repository:BEI Resources, Manassas, VA
		1.41703e+06	Mycobacterium tuberculosis KT-0069	moxifloxacin	South Korea	Asia	South Korea	Agar dilution	0.5 mg/L	specimen repository:BEI Resources, Manassas, VA
		1.41703e+06	Mycobacterium tuberculosis KT-0069	moxifloxacin	South Korea	Asia	South Korea	Agar dilution	1 mg/L	specimen repository:BEI Resources, Manassas, VA
		1.41703e+06	Mycobacterium tuberculosis KT-0069	ofloxacin	South Korea	Asia	South Korea	Agar dilution	2 mg/L	specimen repository:BEI Resources, Manassas, VA
		1.41703e+06	Mycobacterium tuberculosis KT-0081	moxifloxacin	South Korea	Asia	South Korea	Agar dilution	0.5 mg/L	specimen repository:BEI Resources, Manassas, VA
		1.41703e+06	Mycobacterium tuberculosis KT-0081	amikacin	South Korea	Asia	South Korea	Agar dilution	4 mg/L	specimen repository:BEI Resources, Manassas, VA
		1.42195e+06	Mycobacterium tuberculosis TB_RSA31	ofloxacin	South Africa	Africa	South Africa	Agar proportion	2 mg/L	microscopy ziehl-neelsen stain:3+;microscopy auramine stain:none;tb culture l閿熺弹enstein-jensen:MTB 3+;tb culture 7h11:no growth;phenotype:MDR;organism detection method:L閿熺弹enstein-Jensen
		1.42195e+06	Mycobacterium tuberculosis TB_RSA31	capreomycin	South Africa	Africa	South Africa	Agar proportion	2.5 mg/L	microscopy ziehl-neelsen stain:3+;microscopy auramine stain:none;tb culture l閿熺弹enstein-jensen:MTB 3+;tb culture 7h11:no growth;phenotype:MDR;organism detection method:L閿熺弹enstein-Jensen
		1773.91	Mycobacterium tuberculosis strain 0372F	amikacin	Russia	Europe	Russia	Broth dilution
		1773.91	Mycobacterium tuberculosis strain 0372F	ofloxacin	Russia	Europe	Russia	Broth dilution
		1773.92	Mycobacterium tuberculosis strain 0512H	capreomycin	Russia	Europe	Russia	Broth dilution
		1773.92	Mycobacterium tuberculosis strain 0512H	ofloxacin	Russia	Europe	Russia	Broth dilution
		1773.94	Mycobacterium tuberculosis strain 0514K	ofloxacin	Russia	Europe	Russia	Broth dilution
		1773.94	Mycobacterium tuberculosis strain 0475S	amikacin	Russia	Europe	Russia	Broth dilution
		1773.94	Mycobacterium tuberculosis strain 0475S	ofloxacin	Russia	Europe	Russia	Broth dilution
		1773.94	Mycobacterium tuberculosis strain 0475S	capreomycin	Russia	Europe	Russia	Broth dilution
		1773.94	Mycobacterium tuberculosis strain 0475S	moxifloxacin	Russia	Europe	Russia	Broth dilution
		1773.96	Mycobacterium tuberculosis strain 0591T	ofloxacin	Russia	Europe	Russia	Broth dilution
		1773.96	Mycobacterium tuberculosis strain 0591T	moxifloxacin	Russia	Europe	Russia	Broth dilution
		1773.96	Mycobacterium tuberculosis strain 0591T	capreomycin	Russia	Europe	Russia	Broth dilution
		1773.96	Mycobacterium tuberculosis strain 0591T	amikacin	Russia	Europe	Russia	Broth dilution
		1774	Mycobacterium tuberculosis strain 0389Z	ofloxacin	Russia	Europe	Russia	Broth dilution
		1774	Mycobacterium tuberculosis strain 0389Z	capreomycin	Russia	Europe	Russia	Broth dilution
		1.26736e+06	Mycobacterium tuberculosis TKK-01-0023	ofloxacin				Agar dilution	2 mg/L	tb culture:TB culture;tb culture mgit:MTB isolated;tb culture 7h11:MTB isolated;phenotype:MDR-TB;microscopy ziehl-neelsen:ND;microscopy auramine:ND;microscopy smear status:Positive;lineage:Unclassified
		1.40093e+06	Mycobacterium tuberculosis KT-0098	moxifloxacin	South Korea	Asia	South Korea	Agar dilution	2 mg/L	specimen repository:BEI Resources, Manassas, VA
		1.40093e+06	Mycobacterium tuberculosis KT-0098	ofloxacin	South Korea	Asia	South Korea	Agar dilution	2 mg/L	specimen repository:BEI Resources, Manassas, VA
		1.40093e+06	Mycobacterium tuberculosis KT-0098	amikacin	South Korea	Asia	South Korea	Agar dilution	4 mg/L	specimen repository:BEI Resources, Manassas, VA
		1.40093e+06	Mycobacterium tuberculosis KT-0098	moxifloxacin	South Korea	Asia	South Korea	Agar dilution	0.5 mg/L	specimen repository:BEI Resources, Manassas, VA
		1.40093e+06	Mycobacterium tuberculosis KT-0098	moxifloxacin	South Korea	Asia	South Korea	Agar dilution	1 mg/L	specimen repository:BEI Resources, Manassas, VA
		1.40094e+06	Mycobacterium tuberculosis KT-0107	moxifloxacin	South Korea	Asia	South Korea	Agar dilution	1 mg/L	specimen repository:BEI Resources, Manassas, VA
		1.40094e+06	Mycobacterium tuberculosis KT-0107	moxifloxacin	South Korea	Asia	South Korea	Agar dilution	0.5 mg/L	specimen repository:BEI Resources, Manassas, VA
		1.40094e+06	Mycobacterium tuberculosis KT-0107	ofloxacin	South Korea	Asia	South Korea	Agar dilution	2 mg/L	specimen repository:BEI Resources, Manassas, VA
		1.40094e+06	Mycobacterium tuberculosis KT-0108	moxifloxacin	South Korea	Asia	South Korea	Agar dilution	2 mg/L	specimen repository:BEI Resources, Manassas, VA
		1.40094e+06	Mycobacterium tuberculosis KT-0108	moxifloxacin	South Korea	Asia	South Korea	Agar dilution	1 mg/L	specimen repository:BEI Resources, Manassas, VA
		1.40094e+06	Mycobacterium tuberculosis KT-0108	ofloxacin	South Korea	Asia	South Korea	Agar dilution	2 mg/L	specimen repository:BEI Resources, Manassas, VA
		1.40094e+06	Mycobacterium tuberculosis KT-0108	moxifloxacin	South Korea	Asia	South Korea	Agar dilution	0.5 mg/L	specimen repository:BEI Resources, Manassas, VA
		1.40094e+06	Mycobacterium tuberculosis KT-0109	amikacin	South Korea	Asia	South Korea	Agar dilution	4 mg/L	specimen repository:BEI Resources, Manassas, VA
		1.40094e+06	Mycobacterium tuberculosis KT-0109	moxifloxacin	South Korea	Asia	South Korea	Agar dilution	0.5 mg/L	specimen repository:BEI Resources, Manassas, VA
		1.40094e+06	Mycobacterium tuberculosis KT-0109	ofloxacin	South Korea	Asia	South Korea	Agar dilution	2 mg/L	specimen repository:BEI Resources, Manassas, VA
		1.40094e+06	Mycobacterium tuberculosis KT-0109	moxifloxacin	South Korea	Asia	South Korea	Agar dilution	1 mg/L	specimen repository:BEI Resources, Manassas, VA
		1.41702e+06	Mycobacterium tuberculosis KT-0033	ofloxacin	South Korea	Asia	South Korea	Agar dilution	2 mg/L	specimen repository:BEI Resources, Manassas, VA
		1.41702e+06	Mycobacterium tuberculosis KT-0033	amikacin	South Korea	Asia	South Korea	Agar dilution	4 mg/L	specimen repository:BEI Resources, Manassas, VA
		1.41702e+06	Mycobacterium tuberculosis KT-0033	moxifloxacin	South Korea	Asia	South Korea	Agar dilution	0.5 mg/L	specimen repository:BEI Resources, Manassas, VA
		1.41702e+06	Mycobacterium tuberculosis KT-0033	moxifloxacin	South Korea	Asia	South Korea	Agar dilution	2 mg/L	specimen repository:BEI Resources, Manassas, VA
		1.41702e+06	Mycobacterium tuberculosis KT-0034	moxifloxacin	South Korea	Asia	South Korea	Agar dilution	0.5 mg/L	specimen repository:BEI Resources, Manassas, VA
		1.41702e+06	Mycobacterium tuberculosis KT-0034	amikacin	South Korea	Asia	South Korea	Agar dilution	4 mg/L	specimen repository:BEI Resources, Manassas, VA
		1.41702e+06	Mycobacterium tuberculosis KT-0034	moxifloxacin	South Korea	Asia	South Korea	Agar dilution	2 mg/L	specimen repository:BEI Resources, Manassas, VA
		1.41702e+06	Mycobacterium tuberculosis KT-0034	ofloxacin	South Korea	Asia	South Korea	Agar dilution	2 mg/L	specimen repository:BEI Resources, Manassas, VA
		1.41702e+06	Mycobacterium tuberculosis KT-0037	ofloxacin	South Korea	Asia	South Korea	Agar dilution	2 mg/L	specimen repository:BEI Resources, Manassas, VA
		1.41702e+06	Mycobacterium tuberculosis KT-0037	amikacin	South Korea	Asia	South Korea	Agar dilution	4 mg/L	specimen repository:BEI Resources, Manassas, VA
		1.41703e+06	Mycobacterium tuberculosis KT-0067	ofloxacin	South Korea	Asia	South Korea	Agar dilution	2 mg/L	specimen repository:BEI Resources, Manassas, VA
		1.41703e+06	Mycobacterium tuberculosis KT-0067	amikacin	South Korea	Asia	South Korea	Agar dilution	4 mg/L	specimen repository:BEI Resources, Manassas, VA
		1.41703e+06	Mycobacterium tuberculosis KT-0087	ofloxacin	South Korea	Asia	South Korea	Agar dilution	2 mg/L	specimen repository:BEI Resources, Manassas, VA
		1.41703e+06	Mycobacterium tuberculosis KT-0087	moxifloxacin	South Korea	Asia	South Korea	Agar dilution	0.5 mg/L	specimen repository:BEI Resources, Manassas, VA
		1.41703e+06	Mycobacterium tuberculosis KT-0087	moxifloxacin	South Korea	Asia	South Korea	Agar dilution	2 mg/L	specimen repository:BEI Resources, Manassas, VA
		1.41703e+06	Mycobacterium tuberculosis KT-0087	moxifloxacin	South Korea	Asia	South Korea	Agar dilution	1 mg/L	specimen repository:BEI Resources, Manassas, VA
		1773.21	Mycobacterium tuberculosis strain 07MDR03349	ofloxacin	China		Hebei	Agar proportion
		1773.21	Mycobacterium tuberculosis strain 07MDR20163	ofloxacin	China		Guangxi	Agar proportion
		1773.21	Mycobacterium tuberculosis strain 07MDR06128	ofloxacin	China		Liaoning	Agar proportion
		1773.21	Mycobacterium tuberculosis strain 07MDR16207	ofloxacin	China		Henan	Agar proportion
		1773.21	Mycobacterium tuberculosis strain 07MDR01106	ofloxacin	China		Beijing	Agar proportion
		1773.21	Mycobacterium tuberculosis strain 07MDR23265	ofloxacin	China		Sichuan	Agar proportion
		1773.21	Mycobacterium tuberculosis strain 07MDR14226	ofloxacin	China		Jiangxi	Agar proportion
		1773.21	Mycobacterium tuberculosis strain 07MDR18128	ofloxacin	China		Hunan	Agar proportion
		1773.21	Mycobacterium tuberculosis strain 07MDR13162	ofloxacin	China		Fujian	Agar proportion
		1773.21	Mycobacterium tuberculosis strain 07MDR04116	ofloxacin	China		Shanxi	Agar proportion
		1773.21	Mycobacterium tuberculosis strain 07MDR19329	ofloxacin	China		Guangdong	Agar proportion
		1773.21	Mycobacterium tuberculosis strain 07MDR04113	ofloxacin	China		Shanxi	Agar proportion
		1773.21	Mycobacterium tuberculosis strain 07MDR04152	ofloxacin	China		Shanxi	Agar proportion
		1773.21	Mycobacterium tuberculosis strain 07MDR04129	ofloxacin	China		Shanxi	Agar proportion
		1773.21	Mycobacterium tuberculosis strain 07MDR05136	ofloxacin	China		InnerMongolia	Agar proportion
		1773.21	Mycobacterium tuberculosis strain 07MDR05162	ofloxacin	China		InnerMongolia	Agar proportion
		1773.21	Mycobacterium tuberculosis strain 07MDR13242	ofloxacin	China		Fujian	Agar proportion
		1773.21	Mycobacterium tuberculosis strain 07MDR15403	ofloxacin	China		Shandong	Agar proportion
		1773.21	Mycobacterium tuberculosis strain 07MDR22257	ofloxacin	China		Chongqing	Agar proportion
		1773.21	Mycobacterium tuberculosis strain 07MDR18218	ofloxacin	China		Hunan	Agar proportion
		1773.21	Mycobacterium tuberculosis strain 07MDR27126	ofloxacin	China		Shaanxi	Agar proportion
		1773.21	Mycobacterium tuberculosis strain 07MDR14245	ofloxacin	China		Jiangxi	Agar proportion
		1773.21	Mycobacterium tuberculosis strain 07MDR12332	ofloxacin	China		Anhui	Agar proportion
		1773.21	Mycobacterium tuberculosis strain 07MDR30152	ofloxacin	China		Ningxia	Agar proportion
		1773.21	Mycobacterium tuberculosis strain 07MDR30159	ofloxacin	China		Ningxia	Agar proportion
		1773.21	Mycobacterium tuberculosis strain 07MDR30161	ofloxacin	China		Ningxia	Agar proportion
		1773.21	Mycobacterium tuberculosis strain 07MDR30167	ofloxacin	China		Ningxia	Agar proportion
		1773.21	Mycobacterium tuberculosis strain 07MDR30165	ofloxacin	China		Ningxia	Agar proportion
		1773.21	Mycobacterium tuberculosis strain 07MDR30155	ofloxacin	China		Ningxia	Agar proportion
		1773.21	Mycobacterium tuberculosis strain 07MDR04249	ofloxacin	China		Shanxi	Agar proportion
		1773.21	Mycobacterium tuberculosis strain 07MDR10216	ofloxacin	China		Jiangsu	Agar proportion
		1773.21	Mycobacterium tuberculosis strain 07MDR16401	ofloxacin	China		Henan	Agar proportion
		1773.21	Mycobacterium tuberculosis strain 07MDR04253	ofloxacin	China		Shanxi	Agar proportion
		1773.21	Mycobacterium tuberculosis strain 07MDR08211	ofloxacin	China		Heilongjiang	Agar proportion
		1773.21	Mycobacterium tuberculosis strain 07MDR19466	ofloxacin	China		Guangdong	Agar proportion
		1773.21	Mycobacterium tuberculosis strain 07MDR12366	ofloxacin	China		Anhui	Agar proportion
		1773.21	Mycobacterium tuberculosis strain 07MDR22160	ofloxacin	China		Chongqing	Agar proportion
		1773.21	Mycobacterium tuberculosis strain 07MDR18236	ofloxacin	China		Hunan	Agar proportion
		1773.21	Mycobacterium tuberculosis strain 07MDR13168	ofloxacin	China		Fujian	Agar proportion
		1773.21	Mycobacterium tuberculosis strain 07MDR13165	ofloxacin	China		Fujian	Agar proportion
		1773.21	Mycobacterium tuberculosis strain 07MDR08213	ofloxacin	China		Heilongjiang	Agar proportion
		1773.21	Mycobacterium tuberculosis strain 07MDR23324	ofloxacin	China		Sichuan	Agar proportion
		1773.21	Mycobacterium tuberculosis strain 07MDR18201	ofloxacin	China		Hunan	Agar proportion
		1773.21	Mycobacterium tuberculosis strain 07MDR23557	ofloxacin	China		Sichuan	Agar proportion
		1773.22	Mycobacterium tuberculosis strain 07MDR27164	ofloxacin	China		Shaanxi	Agar proportion
		1773.22	Mycobacterium tuberculosis strain 07MDR04145	ofloxacin	China		Shanxi	Agar proportion
		1773.22	Mycobacterium tuberculosis strain 07MDR04148	ofloxacin	China		Shanxi	Agar proportion
		1773.22	Mycobacterium tuberculosis strain 07MDR04202	ofloxacin	China		Shanxi	Agar proportion
		1773.22	Mycobacterium tuberculosis strain 07MDR04160	ofloxacin	China		Shanxi	Agar proportion
		1773.22	Mycobacterium tuberculosis strain 07MDR04112	ofloxacin	China		Shanxi	Agar proportion
		1773.22	Mycobacterium tuberculosis strain 07MDR04147	ofloxacin	China		Shanxi	Agar proportion
		1773.22	Mycobacterium tuberculosis strain 07MDR12174	ofloxacin	China		Anhui	Agar proportion
		1773.22	Mycobacterium tuberculosis strain 07MDR04128	ofloxacin	China		Shanxi	Agar proportion
		1773.22	Mycobacterium tuberculosis strain 07MDR23132	ofloxacin	China		Sichuan	Agar proportion
		1773.22	Mycobacterium tuberculosis strain 07MDR24267	ofloxacin	China		Guizhou	Agar proportion
		1773.22	Mycobacterium tuberculosis strain 07MDR28133	ofloxacin	China		Gansu	Agar proportion
		1773.22	Mycobacterium tuberculosis strain 07MDR11278	ofloxacin	China		Zhejiang	Agar proportion
		1773.22	Mycobacterium tuberculosis strain 07MDR15301	ofloxacin	China		Shandong	Agar proportion
		1.40089e+06	Mycobacterium tuberculosis KT-0024	ofloxacin	South Korea	Asia	South Korea	Agar dilution	2 mg/L	specimen repository:BEI Resources, Manassas, VA
		1.40089e+06	Mycobacterium tuberculosis KT-0027	ofloxacin	South Korea	Asia	South Korea	Agar dilution	2 mg/L	specimen repository:BEI Resources, Manassas, VA
		1.40089e+06	Mycobacterium tuberculosis KT-0027	amikacin	South Korea	Asia	South Korea	Agar dilution	4 mg/L	specimen repository:BEI Resources, Manassas, VA
		1.40089e+06	Mycobacterium tuberculosis KT-0028	ofloxacin	South Korea	Asia	South Korea	Agar dilution	2 mg/L	specimen repository:BEI Resources, Manassas, VA
		1.40089e+06	Mycobacterium tuberculosis KT-0028	amikacin	South Korea	Asia	South Korea	Agar dilution	4 mg/L	specimen repository:BEI Resources, Manassas, VA
		1.40089e+06	Mycobacterium tuberculosis KT-0028	moxifloxacin	South Korea	Asia	South Korea	Agar dilution	0.5 mg/L	specimen repository:BEI Resources, Manassas, VA
		1.40092e+06	Mycobacterium tuberculosis KT-0080	moxifloxacin	South Korea	Asia	South Korea	Agar dilution	0.5 mg/L	specimen repository:BEI Resources, Manassas, VA
		1.40092e+06	Mycobacterium tuberculosis KT-0080	amikacin	South Korea	Asia	South Korea	Agar dilution	4 mg/L	specimen repository:BEI Resources, Manassas, VA
		1.40094e+06	Mycobacterium tuberculosis KT-0106	ofloxacin	South Korea	Asia	South Korea	Agar dilution	2 mg/L	specimen repository:BEI Resources, Manassas, VA
		1.40094e+06	Mycobacterium tuberculosis KT-0106	moxifloxacin	South Korea	Asia	South Korea	Agar dilution	1 mg/L	specimen repository:BEI Resources, Manassas, VA
		1.40094e+06	Mycobacterium tuberculosis KT-0106	moxifloxacin	South Korea	Asia	South Korea	Agar dilution	0.5 mg/L	specimen repository:BEI Resources, Manassas, VA
		1.40094e+06	Mycobacterium tuberculosis KT-0106	amikacin	South Korea	Asia	South Korea	Agar dilution	4 mg/L	specimen repository:BEI Resources, Manassas, VA
		1.41702e+06	Mycobacterium tuberculosis KT-0060	moxifloxacin	South Korea	Asia	South Korea	Agar dilution	2 mg/L	specimen repository:BEI Resources, Manassas, VA
		1.41702e+06	Mycobacterium tuberculosis KT-0060	ofloxacin	South Korea	Asia	South Korea	Agar dilution	2 mg/L	specimen repository:BEI Resources, Manassas, VA
		1.41702e+06	Mycobacterium tuberculosis KT-0060	moxifloxacin	South Korea	Asia	South Korea	Agar dilution	0.5 mg/L	specimen repository:BEI Resources, Manassas, VA
		1.41702e+06	Mycobacterium tuberculosis KT-0060	moxifloxacin	South Korea	Asia	South Korea	Agar dilution	1 mg/L	specimen repository:BEI Resources, Manassas, VA
		1.41702e+06	Mycobacterium tuberculosis KT-0060	amikacin	South Korea	Asia	South Korea	Agar dilution	4 mg/L	specimen repository:BEI Resources, Manassas, VA
		1773.3	Mycobacterium tuberculosis 2126-06	capreomycin	Uzbekistan		Nukus	Broth dilution
		1773.3	Mycobacterium tuberculosis 2126-06	ofloxacin	Uzbekistan		Nukus	Broth dilution
		1.40087e+06	Mycobacterium tuberculosis KT-0001	ofloxacin	South Korea	Asia	South Korea	Agar dilution	2 mg/L	specimen repository:BEI Resources, Manassas, VA
		1.40087e+06	Mycobacterium tuberculosis KT-0001	amikacin	South Korea	Asia	South Korea	Agar dilution	4 mg/L	specimen repository:BEI Resources, Manassas, VA
		1.40087e+06	Mycobacterium tuberculosis KT-0002	ofloxacin	South Korea	Asia	South Korea	Agar dilution	2 mg/L	specimen repository:BEI Resources, Manassas, VA
		1.40087e+06	Mycobacterium tuberculosis KT-0002	amikacin	South Korea	Asia	South Korea	Agar dilution	4 mg/L	specimen repository:BEI Resources, Manassas, VA
		1.40087e+06	Mycobacterium tuberculosis KT-0007	moxifloxacin	South Korea	Asia	South Korea	Agar dilution	0.5 mg/L	specimen repository:BEI Resources, Manassas, VA
		1.40087e+06	Mycobacterium tuberculosis KT-0007	ofloxacin	South Korea	Asia	South Korea	Agar dilution	2 mg/L	specimen repository:BEI Resources, Manassas, VA
		1.40087e+06	Mycobacterium tuberculosis KT-0007	moxifloxacin	South Korea	Asia	South Korea	Agar dilution	2 mg/L	specimen repository:BEI Resources, Manassas, VA
		1.40087e+06	Mycobacterium tuberculosis KT-0007	amikacin	South Korea	Asia	South Korea	Agar dilution	4 mg/L	specimen repository:BEI Resources, Manassas, VA
		1.40088e+06	Mycobacterium tuberculosis KT-0011	moxifloxacin	South Korea	Asia	South Korea	Agar dilution	0.5 mg/L	specimen repository:BEI Resources, Manassas, VA
		1.40088e+06	Mycobacterium tuberculosis KT-0015	ofloxacin	South Korea	Asia	South Korea	Agar dilution	2 mg/L	specimen repository:BEI Resources, Manassas, VA
		1.40088e+06	Mycobacterium tuberculosis KT-0015	amikacin	South Korea	Asia	South Korea	Agar dilution	4 mg/L	specimen repository:BEI Resources, Manassas, VA
		1.40088e+06	Mycobacterium tuberculosis KT-0015	moxifloxacin	South Korea	Asia	South Korea	Agar dilution	0.5 mg/L	specimen repository:BEI Resources, Manassas, VA
		1.40088e+06	Mycobacterium tuberculosis KT-0016	amikacin	South Korea	Asia	South Korea	Agar dilution	4 mg/L	specimen repository:BEI Resources, Manassas, VA
		1.40088e+06	Mycobacterium tuberculosis KT-0016	moxifloxacin	South Korea	Asia	South Korea	Agar dilution	0.5 mg/L	specimen repository:BEI Resources, Manassas, VA
		1.40088e+06	Mycobacterium tuberculosis KT-0016	ofloxacin	South Korea	Asia	South Korea	Agar dilution	2 mg/L	specimen repository:BEI Resources, Manassas, VA
		1.40088e+06	Mycobacterium tuberculosis KT-0017	moxifloxacin	South Korea	Asia	South Korea	Agar dilution	0.5 mg/L	specimen repository:BEI Resources, Manassas, VA
		1.40088e+06	Mycobacterium tuberculosis KT-0017	amikacin	South Korea	Asia	South Korea	Agar dilution	4 mg/L	specimen repository:BEI Resources, Manassas, VA
		1.40088e+06	Mycobacterium tuberculosis KT-0017	ofloxacin	South Korea	Asia	South Korea	Agar dilution	2 mg/L	specimen repository:BEI Resources, Manassas, VA
		1.40088e+06	Mycobacterium tuberculosis KT-0017	moxifloxacin	South Korea	Asia	South Korea	Agar dilution	2 mg/L	specimen repository:BEI Resources, Manassas, VA
		1.40089e+06	Mycobacterium tuberculosis KT-0026	amikacin	South Korea	Asia	South Korea	Agar dilution	4 mg/L	specimen repository:BEI Resources, Manassas, VA
		1.40089e+06	Mycobacterium tuberculosis KT-0026	ofloxacin	South Korea	Asia	South Korea	Agar dilution	2 mg/L	specimen repository:BEI Resources, Manassas, VA
		1.40092e+06	Mycobacterium tuberculosis KT-0079	moxifloxacin	South Korea	Asia	South Korea	Agar dilution	1 mg/L	specimen repository:BEI Resources, Manassas, VA
		1.40092e+06	Mycobacterium tuberculosis KT-0079	moxifloxacin	South Korea	Asia	South Korea	Agar dilution	0.5 mg/L	specimen repository:BEI Resources, Manassas, VA
		1.40092e+06	Mycobacterium tuberculosis KT-0079	amikacin	South Korea	Asia	South Korea	Agar dilution	4 mg/L	specimen repository:BEI Resources, Manassas, VA
		1.40092e+06	Mycobacterium tuberculosis KT-0079	ofloxacin	South Korea	Asia	South Korea	Agar dilution	2 mg/L	specimen repository:BEI Resources, Manassas, VA
		1.40093e+06	Mycobacterium tuberculosis KT-0085	ofloxacin	South Korea	Asia	South Korea	Agar dilution	2 mg/L	specimen repository:BEI Resources, Manassas, VA
		1.40093e+06	Mycobacterium tuberculosis KT-0085	moxifloxacin	South Korea	Asia	South Korea	Agar dilution	1 mg/L	specimen repository:BEI Resources, Manassas, VA
		1.40093e+06	Mycobacterium tuberculosis KT-0085	moxifloxacin	South Korea	Asia	South Korea	Agar dilution	0.5 mg/L	specimen repository:BEI Resources, Manassas, VA
		1.40093e+06	Mycobacterium tuberculosis KT-0099	ofloxacin	South Korea	Asia	South Korea	Agar dilution	2 mg/L	specimen repository:BEI Resources, Manassas, VA
		1.40093e+06	Mycobacterium tuberculosis KT-0099	moxifloxacin	South Korea	Asia	South Korea	Agar dilution	0.5 mg/L	specimen repository:BEI Resources, Manassas, VA
		1.40093e+06	Mycobacterium tuberculosis KT-0099	amikacin	South Korea	Asia	South Korea	Agar dilution	4 mg/L	specimen repository:BEI Resources, Manassas, VA
		1.41701e+06	Mycobacterium tuberculosis KT-0004	moxifloxacin	South Korea	Asia	South Korea	Agar dilution	0.5 mg/L	specimen repository:BEI Resources, Manassas, VA
		1.41701e+06	Mycobacterium tuberculosis KT-0004	amikacin	South Korea	Asia	South Korea	Agar dilution	4 mg/L	specimen repository:BEI Resources, Manassas, VA
		1.41701e+06	Mycobacterium tuberculosis KT-0004	ofloxacin	South Korea	Asia	South Korea	Agar dilution	2 mg/L	specimen repository:BEI Resources, Manassas, VA
		1.41701e+06	Mycobacterium tuberculosis KT-0010	moxifloxacin	South Korea	Asia	South Korea	Agar dilution	0.5 mg/L	specimen repository:BEI Resources, Manassas, VA
		1.41701e+06	Mycobacterium tuberculosis KT-0010	amikacin	South Korea	Asia	South Korea	Agar dilution	4 mg/L	specimen repository:BEI Resources, Manassas, VA
		1.41701e+06	Mycobacterium tuberculosis KT-0018	amikacin	South Korea	Asia	South Korea	Agar dilution	4 mg/L	specimen repository:BEI Resources, Manassas, VA
		1.41701e+06	Mycobacterium tuberculosis KT-0018	ofloxacin	South Korea	Asia	South Korea	Agar dilution	2 mg/L	specimen repository:BEI Resources, Manassas, VA
		1.41701e+06	Mycobacterium tuberculosis KT-0025	ofloxacin	South Korea	Asia	South Korea	Agar dilution	2 mg/L	specimen repository:BEI Resources, Manassas, VA
		1.41701e+06	Mycobacterium tuberculosis KT-0025	amikacin	South Korea	Asia	South Korea	Agar dilution	4 mg/L	specimen repository:BEI Resources, Manassas, VA
		1.41702e+06	Mycobacterium tuberculosis KT-0032	ofloxacin	South Korea	Asia	South Korea	Agar dilution	2 mg/L	specimen repository:BEI Resources, Manassas, VA
		1.41702e+06	Mycobacterium tuberculosis KT-0032	moxifloxacin	South Korea	Asia	South Korea	Agar dilution	0.5 mg/L	specimen repository:BEI Resources, Manassas, VA
		1.41703e+06	Mycobacterium tuberculosis KT-0082	moxifloxacin	South Korea	Asia	South Korea	Agar dilution	0.5 mg/L	specimen repository:BEI Resources, Manassas, VA
		1.41703e+06	Mycobacterium tuberculosis KT-0082	amikacin	South Korea	Asia	South Korea	Agar dilution	4 mg/L	specimen repository:BEI Resources, Manassas, VA
		1.41703e+06	Mycobacterium tuberculosis KT-0082	moxifloxacin	South Korea	Asia	South Korea	Agar dilution	1 mg/L	specimen repository:BEI Resources, Manassas, VA
		1.41703e+06	Mycobacterium tuberculosis KT-0082	moxifloxacin	South Korea	Asia	South Korea	Agar dilution	2 mg/L	specimen repository:BEI Resources, Manassas, VA
		1.41703e+06	Mycobacterium tuberculosis KT-0082	ofloxacin	South Korea	Asia	South Korea	Agar dilution	2 mg/L	specimen repository:BEI Resources, Manassas, VA
		1773.29	Mycobacterium tuberculosis 9053-05	capreomycin	Uzbekistan		Nukus	Broth dilution
		1773.29	Mycobacterium tuberculosis 9053-05	amikacin	Uzbekistan		Nukus	Broth dilution
		1773.29	Mycobacterium tuberculosis 9053-05	ofloxacin	Uzbekistan		Nukus	Broth dilution
		1773.29	Mycobacterium tuberculosis 688-05	ofloxacin	Uzbekistan		Nukus	Broth dilution
		1773.29	Mycobacterium tuberculosis 3082-05	ofloxacin	Uzbekistan		Nukus	Broth dilution
		1773.3	Mycobacterium tuberculosis 9045-05	ofloxacin	Uzbekistan		Nukus	Broth dilution
		1773.3	Mycobacterium tuberculosis 4491-05	ofloxacin	Uzbekistan		Nukus	Broth dilution
		1773.29	Mycobacterium tuberculosis 10108-01	ofloxacin	Uzbekistan		Nukus	Broth dilution
		1773.29	Mycobacterium tuberculosis 7468-01	ofloxacin	Uzbekistan		Nukus	Broth dilution
		1773.29	Mycobacterium tuberculosis 7698-01	ofloxacin	Uzbekistan		Nukus	Broth dilution
		1773.3	Mycobacterium tuberculosis 9560-01	ofloxacin	Uzbekistan		Nukus	Broth dilution
		1773.32	Mycobacterium tuberculosis 6975-01	ofloxacin	Uzbekistan		Nukus	Broth dilution
		1773.29	Mycobacterium tuberculosis 2500-98	ofloxacin	Germany			Broth dilution
		1773.29	Mycobacterium tuberculosis 2500-98	capreomycin	Germany			Broth dilution
		1773.29	Mycobacterium tuberculosis 2501-98	capreomycin	Germany			Broth dilution
		1773.29	Mycobacterium tuberculosis 2501-98	ofloxacin	Germany			Broth dilution
		1733.11	Mycobacterium tuberculosis 0967C	ofloxacin	Russia		Samara	Broth dilution
		1733.11	Mycobacterium tuberculosis 0978P	ofloxacin	Russia		Samara	Broth dilution
		1733.11	Mycobacterium tuberculosis 0988A	ofloxacin	Russia		Samara	Broth dilution
		1733.11	Mycobacterium tuberculosis 0988A	capreomycin	Russia		Samara	Broth dilution
		1733.11	Mycobacterium tuberculosis 0988A	moxifloxacin	Russia		Samara	Broth dilution
		1733.11	Mycobacterium tuberculosis 0991D	ofloxacin	Russia		Samara	Broth dilution
		1733.11	Mycobacterium tuberculosis 1012B	ofloxacin	Russia		Samara	Broth dilution
		1733.12	Mycobacterium tuberculosis 1128C	ofloxacin	Russia		Samara	Broth dilution
		1733.12	Mycobacterium tuberculosis 0068A	ofloxacin	Russia		Samara	Broth dilution
		1733.12	Mycobacterium tuberculosis 1323P	ofloxacin	Russia		Samara	Broth dilution
		1733.12	Mycobacterium tuberculosis 1659E	ofloxacin	Russia		Samara	Broth dilution
		1733.12	Mycobacterium tuberculosis 1659E	moxifloxacin	Russia		Samara	Broth dilution
		1733.12	Mycobacterium tuberculosis 0629K	moxifloxacin	Russia		Samara	Broth dilution
		1733.12	Mycobacterium tuberculosis 0629K	ofloxacin	Russia		Samara	Broth dilution
		1733.12	Mycobacterium tuberculosis 0629K	capreomycin	Russia		Samara	Broth dilution
		1733.12	Mycobacterium tuberculosis 0710Y	moxifloxacin	Russia		Samara	Broth dilution
		1733.12	Mycobacterium tuberculosis 0710Y	ofloxacin	Russia		Samara	Broth dilution
		1733.12	Mycobacterium tuberculosis 0710Y	capreomycin	Russia		Samara	Broth dilution
		1733.12	Mycobacterium tuberculosis 0710Y	amikacin	Russia		Samara	Broth dilution
		1733.12	Mycobacterium tuberculosis 1509R	moxifloxacin	Russia		Samara	Broth dilution
		1733.12	Mycobacterium tuberculosis 1509R	ofloxacin	Russia		Samara	Broth dilution
		1733.12	Mycobacterium tuberculosis 1523G	moxifloxacin	Russia		Samara	Broth dilution
		1733.12	Mycobacterium tuberculosis 1523G	ofloxacin	Russia		Samara	Broth dilution
		1733.12	Mycobacterium tuberculosis 1545F	ofloxacin	Russia		Samara	Broth dilution
		1733.12	Mycobacterium tuberculosis 0389Z	capreomycin	Russia		Samara	Broth dilution
		1733.12	Mycobacterium tuberculosis 0389Z	ofloxacin	Russia		Samara	Broth dilution
		1733.13	Mycobacterium tuberculosis 0530C	ofloxacin	Russia		Samara	Broth dilution
		1733.13	Mycobacterium tuberculosis 0530C	moxifloxacin	Russia		Samara	Broth dilution
		1733.13	Mycobacterium tuberculosis 0591T	capreomycin	Russia		Samara	Broth dilution
		1733.13	Mycobacterium tuberculosis 0591T	moxifloxacin	Russia		Samara	Broth dilution
		1733.13	Mycobacterium tuberculosis 0591T	ofloxacin	Russia		Samara	Broth dilution
		1733.13	Mycobacterium tuberculosis 0591T	amikacin	Russia		Samara	Broth dilution
		1733.13	Mycobacterium tuberculosis 0667B	amikacin	Russia		Samara	Broth dilution
		1733.13	Mycobacterium tuberculosis 0667B	capreomycin	Russia		Samara	Broth dilution
		1733.13	Mycobacterium tuberculosis 0667B	moxifloxacin	Russia		Samara	Broth dilution
		1733.13	Mycobacterium tuberculosis 0667B	ofloxacin	Russia		Samara	Broth dilution
		1733.13	Mycobacterium tuberculosis 0668C	moxifloxacin	Russia		Samara	Broth dilution
		1733.13	Mycobacterium tuberculosis 0668C	ofloxacin	Russia		Samara	Broth dilution
		1733.13	Mycobacterium tuberculosis 0696H	capreomycin	Russia		Samara	Broth dilution
		1733.13	Mycobacterium tuberculosis 0696H	moxifloxacin	Russia		Samara	Broth dilution
		1733.13	Mycobacterium tuberculosis 0696H	ofloxacin	Russia		Samara	Broth dilution
		1733.13	Mycobacterium tuberculosis 0696H	amikacin	Russia		Samara	Broth dilution
		1733.13	Mycobacterium tuberculosis 0700M	ofloxacin	Russia		Samara	Broth dilution
		1733.13	Mycobacterium tuberculosis 0701N	amikacin	Russia		Samara	Broth dilution
		1733.13	Mycobacterium tuberculosis 0701N	moxifloxacin	Russia		Samara	Broth dilution
		1733.13	Mycobacterium tuberculosis 0701N	ofloxacin	Russia		Samara	Broth dilution
		1733.13	Mycobacterium tuberculosis 0730V	ofloxacin	Russia		Samara	Broth dilution
		1733.13	Mycobacterium tuberculosis 0786F	ofloxacin	Russia		Samara	Broth dilution
		1733.13	Mycobacterium tuberculosis 0786F	moxifloxacin	Russia		Samara	Broth dilution
		1733.13	Mycobacterium tuberculosis 0824X	ofloxacin	Russia		Samara	Broth dilution
		1733.13	Mycobacterium tuberculosis 0824X	moxifloxacin	Russia		Samara	Broth dilution
		1733.14	Mycobacterium tuberculosis 1233R	moxifloxacin	Russia		Samara	Broth dilution
		1733.14	Mycobacterium tuberculosis 1233R	ofloxacin	Russia		Samara	Broth dilution
		1733.14	Mycobacterium tuberculosis 1250K	ofloxacin	Russia		Samara	Broth dilution
		1733.14	Mycobacterium tuberculosis 1268E	amikacin	Russia		Samara	Broth dilution
		1733.14	Mycobacterium tuberculosis 1268E	moxifloxacin	Russia		Samara	Broth dilution
		1733.14	Mycobacterium tuberculosis 1268E	capreomycin	Russia		Samara	Broth dilution
		1733.14	Mycobacterium tuberculosis 1268E	ofloxacin	Russia		Samara	Broth dilution
		1733.14	Mycobacterium tuberculosis 1392P	moxifloxacin	Russia		Samara	Broth dilution
		1733.14	Mycobacterium tuberculosis 1392P	ofloxacin	Russia		Samara	Broth dilution
		1733.14	Mycobacterium tuberculosis 1422X	moxifloxacin	Russia		Samara	Broth dilution
		1733.14	Mycobacterium tuberculosis 1422X	ofloxacin	Russia		Samara	Broth dilution
		1733.14	Mycobacterium tuberculosis 1446Y	moxifloxacin	Russia		Samara	Broth dilution
		1733.14	Mycobacterium tuberculosis 1446Y	ofloxacin	Russia		Samara	Broth dilution
		1733.14	Mycobacterium tuberculosis 1522F	ofloxacin	Russia		Samara	Broth dilution
		1733.14	Mycobacterium tuberculosis 1522F	moxifloxacin	Russia		Samara	Broth dilution
		1733.14	Mycobacterium tuberculosis 1586A	ofloxacin	Russia		Samara	Broth dilution
		1733.14	Mycobacterium tuberculosis 1586A	moxifloxacin	Russia		Samara	Broth dilution
		1733.14	Mycobacterium tuberculosis 1654Z	ofloxacin	Russia		Samara	Broth dilution
		1733.14	Mycobacterium tuberculosis 1654Z	moxifloxacin	Russia		Samara	Broth dilution
		1733.14	Mycobacterium tuberculosis 1690N	ofloxacin	Russia		Samara	Broth dilution
		1733.14	Mycobacterium tuberculosis 1690N	moxifloxacin	Russia		Samara	Broth dilution
		1733.14	Mycobacterium tuberculosis 1802K	ofloxacin	Russia		Samara	Broth dilution
		1733.14	Mycobacterium tuberculosis 1802K	moxifloxacin	Russia		Samara	Broth dilution
		1733.14	Mycobacterium tuberculosis 1833T	ofloxacin	Russia		Samara	Broth dilution
		1733.14	Mycobacterium tuberculosis 1837Y	amikacin	Russia		Samara	Broth dilution
		1733.14	Mycobacterium tuberculosis 1837Y	ofloxacin	Russia		Samara	Broth dilution
		1733.14	Mycobacterium tuberculosis 1837Y	capreomycin	Russia		Samara	Broth dilution
		1733.14	Mycobacterium tuberculosis 1837Y	moxifloxacin	Russia		Samara	Broth dilution
		1733.14	Mycobacterium tuberculosis 1854R	moxifloxacin	Russia		Samara	Broth dilution
		1733.15	Mycobacterium tuberculosis 1901S	moxifloxacin	Russia		Samara	Broth dilution
		1733.15	Mycobacterium tuberculosis 1901S	ofloxacin	Russia		Samara	Broth dilution
		1733.15	Mycobacterium tuberculosis 1904W	moxifloxacin	Russia		Samara	Broth dilution
		1733.15	Mycobacterium tuberculosis 1904W	ofloxacin	Russia		Samara	Broth dilution
		1733.15	Mycobacterium tuberculosis 1921P	ofloxacin	Russia		Samara	Broth dilution
		1733.15	Mycobacterium tuberculosis 1921P	moxifloxacin	Russia		Samara	Broth dilution
		1733.15	Mycobacterium tuberculosis 1921P	amikacin	Russia		Samara	Broth dilution
		1733.15	Mycobacterium tuberculosis 2033L	ofloxacin	Russia		Samara	Broth dilution
		1733.15	Mycobacterium tuberculosis 2033L	capreomycin	Russia		Samara	Broth dilution
		1733.15	Mycobacterium tuberculosis 2035N	moxifloxacin	Russia		Samara	Broth dilution
		1733.15	Mycobacterium tuberculosis 2035N	ofloxacin	Russia		Samara	Broth dilution
		1733.15	Mycobacterium tuberculosis 2039S	moxifloxacin	Russia		Samara	Broth dilution
		1733.15	Mycobacterium tuberculosis 2039S	ofloxacin	Russia		Samara	Broth dilution
		1733.15	Mycobacterium tuberculosis 2073E	moxifloxacin	Russia		Samara	Broth dilution
		1733.15	Mycobacterium tuberculosis 2080M	moxifloxacin	Russia		Samara	Broth dilution
		1733.15	Mycobacterium tuberculosis 2080M	ofloxacin	Russia		Samara	Broth dilution
		1733.15	Mycobacterium tuberculosis 2095D	moxifloxacin	Russia		Samara	Broth dilution
		1733.15	Mycobacterium tuberculosis 2095D	amikacin	Russia		Samara	Broth dilution
		1733.15	Mycobacterium tuberculosis 2095D	ofloxacin	Russia		Samara	Broth dilution
		1733.15	Mycobacterium tuberculosis 2127N	moxifloxacin	Russia		Samara	Broth dilution
		1733.15	Mycobacterium tuberculosis 2127N	capreomycin	Russia		Samara	Broth dilution
		1733.15	Mycobacterium tuberculosis 2127N	ofloxacin	Russia		Samara	Broth dilution
		1733.15	Mycobacterium tuberculosis 2127N	amikacin	Russia		Samara	Broth dilution
		1733.15	Mycobacterium tuberculosis 2129Q	ofloxacin	Russia		Samara	Broth dilution
		1733.15	Mycobacterium tuberculosis 2129Q	moxifloxacin	Russia		Samara	Broth dilution
		1733.15	Mycobacterium tuberculosis 2133V	amikacin	Russia		Samara	Broth dilution
		1733.15	Mycobacterium tuberculosis 2133V	capreomycin	Russia		Samara	Broth dilution
		1733.15	Mycobacterium tuberculosis 2133V	moxifloxacin	Russia		Samara	Broth dilution
		1733.15	Mycobacterium tuberculosis 2133V	ofloxacin	Russia		Samara	Broth dilution
		1733.15	Mycobacterium tuberculosis 2150N	ofloxacin	Russia		Samara	Broth dilution
		1733.15	Mycobacterium tuberculosis 2150N	amikacin	Russia		Samara	Broth dilution
		1733.15	Mycobacterium tuberculosis 0358Q	capreomycin	Russia		Samara	Broth dilution
		1733.15	Mycobacterium tuberculosis 0358Q	moxifloxacin	Russia		Samara	Broth dilution
		1733.15	Mycobacterium tuberculosis 0358Q	amikacin	Russia		Samara	Broth dilution
		1733.15	Mycobacterium tuberculosis 0358Q	ofloxacin	Russia		Samara	Broth dilution
		1733.21	Mycobacterium tuberculosis 2219N	moxifloxacin	Russia		Samara	Broth dilution
		1733.21	Mycobacterium tuberculosis 2219N	capreomycin	Russia		Samara	Broth dilution
		1733.21	Mycobacterium tuberculosis 2283H	moxifloxacin	Russia		Samara	Broth dilution
		1733.21	Mycobacterium tuberculosis 2283H	ofloxacin	Russia		Samara	Broth dilution
		1733.21	Mycobacterium tuberculosis 1532R	ofloxacin	Russia		Samara	Broth dilution
		1733.21	Mycobacterium tuberculosis 2314R	moxifloxacin	Russia		Samara	Broth dilution
		1733.21	Mycobacterium tuberculosis 2243P	capreomycin	Russia		Samara	Broth dilution
		1733.21	Mycobacterium tuberculosis 2243P	moxifloxacin	Russia		Samara	Broth dilution
		1733.21	Mycobacterium tuberculosis 2243P	ofloxacin	Russia		Samara	Broth dilution
		1733.21	Mycobacterium tuberculosis 2297Y	moxifloxacin	Russia		Samara	Broth dilution
		1733.21	Mycobacterium tuberculosis 2297Y	ofloxacin	Russia		Samara	Broth dilution
		1733.21	Mycobacterium tuberculosis 2162B	capreomycin	Russia		Samara	Broth dilution
		1733.21	Mycobacterium tuberculosis 2162B	amikacin	Russia		Samara	Broth dilution
		1733.21	Mycobacterium tuberculosis 2162B	ofloxacin	Russia		Samara	Broth dilution
		1733.21	Mycobacterium tuberculosis 2162B	moxifloxacin	Russia		Samara	Broth dilution
		1733.21	Mycobacterium tuberculosis 2337R	moxifloxacin	Russia		Samara	Broth dilution
		1733.21	Mycobacterium tuberculosis 2385T	moxifloxacin	Russia		Samara	Broth dilution
		1733.21	Mycobacterium tuberculosis 2492K	moxifloxacin	Russia		Samara	Broth dilution
		1733.21	Mycobacterium tuberculosis 2492K	ofloxacin	Russia		Samara	Broth dilution
		1733.21	Mycobacterium tuberculosis 2492K	capreomycin	Russia		Samara	Broth dilution
		1733.22	Mycobacterium tuberculosis 2356M	moxifloxacin	Russia		Samara	Broth dilution
		1733.22	Mycobacterium tuberculosis 2342X	moxifloxacin	Russia		Samara	Broth dilution
		1733.22	Mycobacterium tuberculosis 2484B	ofloxacin	Russia		Samara	Broth dilution
		1733.22	Mycobacterium tuberculosis 2484B	moxifloxacin	Russia		Samara	Broth dilution
		1733.22	Mycobacterium tuberculosis 2512G	moxifloxacin	Russia		Samara	Broth dilution
		1733.22	Mycobacterium tuberculosis 2512G	ofloxacin	Russia		Samara	Broth dilution
		1733.22	Mycobacterium tuberculosis 2485C	ofloxacin	Russia		Samara	Broth dilution
		1733.22	Mycobacterium tuberculosis 2485C	moxifloxacin	Russia		Samara	Broth dilution
		1733.22	Mycobacterium tuberculosis 2486D	moxifloxacin	Russia		Samara	Broth dilution
		1733.22	Mycobacterium tuberculosis 2486D	ofloxacin	Russia		Samara	Broth dilution
		1733.22	Mycobacterium tuberculosis 2514J	moxifloxacin	Russia		Samara	Broth dilution
		1733.22	Mycobacterium tuberculosis 2514J	ofloxacin	Russia		Samara	Broth dilution
		1733.22	Mycobacterium tuberculosis 2395E	capreomycin	Russia		Samara	Broth dilution
		1733.22	Mycobacterium tuberculosis 2395E	amikacin	Russia		Samara	Broth dilution
		1733.22	Mycobacterium tuberculosis 2395E	ofloxacin	Russia		Samara	Broth dilution
		1733.22	Mycobacterium tuberculosis 2395E	moxifloxacin	Russia		Samara	Broth dilution
		1733.22	Mycobacterium tuberculosis 2363V	moxifloxacin	Russia		Samara	Broth dilution
		1733.22	Mycobacterium tuberculosis 2349E	moxifloxacin	Russia		Samara	Broth dilution
		1733.22	Mycobacterium tuberculosis 0469L	capreomycin	Russia		Samara	Broth dilution
		1733.22	Mycobacterium tuberculosis 0469L	moxifloxacin	Russia		Samara	Broth dilution
		1733.22	Mycobacterium tuberculosis 0469L	ofloxacin	Russia		Samara	Broth dilution
		1733.22	Mycobacterium tuberculosis 0076J	ofloxacin	Russia		Samara	Broth dilution
		1733.22	Mycobacterium tuberculosis 0495P	moxifloxacin	Russia		Samara	Broth dilution
		1733.22	Mycobacterium tuberculosis 0495P	ofloxacin	Russia		Samara	Broth dilution
		1733.22	Mycobacterium tuberculosis 0539M	ofloxacin	Russia		Samara	Broth dilution
		1733.22	Mycobacterium tuberculosis 0539M	capreomycin	Russia		Samara	Broth dilution
		1733.22	Mycobacterium tuberculosis 0539M	moxifloxacin	Russia		Samara	Broth dilution
		1733.23	Mycobacterium tuberculosis 0665Z	moxifloxacin	Russia		Samara	Broth dilution
		1733.23	Mycobacterium tuberculosis 0665Z	ofloxacin	Russia		Samara	Broth dilution
		1733.23	Mycobacterium tuberculosis 0338T	amikacin	Russia		Samara	Broth dilution
		1733.23	Mycobacterium tuberculosis 0338T	capreomycin	Russia		Samara	Broth dilution
		1733.23	Mycobacterium tuberculosis 0338T	ofloxacin	Russia		Samara	Broth dilution
		1733.23	Mycobacterium tuberculosis 1373T	moxifloxacin	Russia		Samara	Broth dilution
		1733.23	Mycobacterium tuberculosis 0647E	ofloxacin	Russia		Samara	Broth dilution
		1733.23	Mycobacterium tuberculosis 0647E	moxifloxacin	Russia		Samara	Broth dilution
		1733.23	Mycobacterium tuberculosis 0466H	moxifloxacin	Russia		Samara	Broth dilution
		1733.23	Mycobacterium tuberculosis 0466H	ofloxacin	Russia		Samara	Broth dilution
		1733.23	Mycobacterium tuberculosis 0649G	ofloxacin	Russia		Samara	Broth dilution
		1733.23	Mycobacterium tuberculosis 0649G	moxifloxacin	Russia		Samara	Broth dilution
		1733.23	Mycobacterium tuberculosis 0649G	capreomycin	Russia		Samara	Broth dilution
		1733.23	Mycobacterium tuberculosis 2525W	moxifloxacin	Russia		Samara	Broth dilution
		1733.23	Mycobacterium tuberculosis 2525W	ofloxacin	Russia		Samara	Broth dilution
		1733.23	Mycobacterium tuberculosis 2531C	capreomycin	Russia		Samara	Broth dilution
		1733.23	Mycobacterium tuberculosis 2531C	ofloxacin	Russia		Samara	Broth dilution
		1733.23	Mycobacterium tuberculosis 2531C	moxifloxacin	Russia		Samara	Broth dilution
		1733.23	Mycobacterium tuberculosis 2531C	amikacin	Russia		Samara	Broth dilution
		1733.23	Mycobacterium tuberculosis 2536H	capreomycin	Russia		Samara	Broth dilution
		1733.23	Mycobacterium tuberculosis 2536H	ofloxacin	Russia		Samara	Broth dilution
		1733.23	Mycobacterium tuberculosis 2536H	amikacin	Russia		Samara	Broth dilution
		1733.23	Mycobacterium tuberculosis 2536H	moxifloxacin	Russia		Samara	Broth dilution
		1733.23	Mycobacterium tuberculosis 2564N	ofloxacin	Russia		Samara	Broth dilution
		1733.23	Mycobacterium tuberculosis 2565P	ofloxacin	Russia		Samara	Broth dilution
		1733.23	Mycobacterium tuberculosis 2565P	moxifloxacin	Russia		Samara	Broth dilution
		1773.18	Mycobacterium tuberculosis ERR1873531	ofloxacin
		1773.18	Mycobacterium tuberculosis ERR1873531	capreomycin
		1773.18	Mycobacterium tuberculosis ERR1873525	moxifloxacin
		1773.18	Mycobacterium tuberculosis ERR1873525	amikacin
		1773.18	Mycobacterium tuberculosis ERR1873525	capreomycin
		1773.18	Mycobacterium tuberculosis ERR1873525	ofloxacin
		1773.18	Mycobacterium tuberculosis ERR1873530	capreomycin
		1773.18	Mycobacterium tuberculosis ERR1873530	moxifloxacin
		1773.18	Mycobacterium tuberculosis ERR1873530	amikacin
		1773.18	Mycobacterium tuberculosis ERR1873530	ofloxacin
		1773.18	Mycobacterium tuberculosis ERR1873534	ofloxacin
		1773.18	Mycobacterium tuberculosis ERR1873534	moxifloxacin
		1773.18	Mycobacterium tuberculosis ERR1873534	amikacin
		1773.18	Mycobacterium tuberculosis ERR1873534	capreomycin
		1773.18	Mycobacterium tuberculosis ERR1873526	ofloxacin
		1773.18	Mycobacterium tuberculosis ERR1873526	capreomycin
		1773.18	Mycobacterium tuberculosis ERR1873526	moxifloxacin
		1773.18	Mycobacterium tuberculosis ERR1873526	amikacin
		1773.18	Mycobacterium tuberculosis ERR1873521	amikacin
		1773.18	Mycobacterium tuberculosis ERR1873521	moxifloxacin
		1773.18	Mycobacterium tuberculosis ERR1873521	ofloxacin
		1773.18	Mycobacterium tuberculosis ERR1873521	capreomycin
		1773.18	Mycobacterium tuberculosis ERR1873538	amikacin
		1773.18	Mycobacterium tuberculosis ERR1873538	capreomycin
		1773.18	Mycobacterium tuberculosis ERR1873538	ofloxacin
		1773.18	Mycobacterium tuberculosis ERR1873538	moxifloxacin
		1773.18	Mycobacterium tuberculosis ERR1873539	ofloxacin
		1773.18	Mycobacterium tuberculosis ERR1873539	amikacin
		1773.18	Mycobacterium tuberculosis ERR1873539	moxifloxacin
		1773.18	Mycobacterium tuberculosis ERR1873539	capreomycin
		1773.18	Mycobacterium tuberculosis ERR1873541	moxifloxacin
		1773.18	Mycobacterium tuberculosis ERR1873541	capreomycin
		1773.18	Mycobacterium tuberculosis ERR1873541	ofloxacin
		1773.18	Mycobacterium tuberculosis ERR1873541	amikacin
		1773.18	Mycobacterium tuberculosis ERR1873544	amikacin
		1773.18	Mycobacterium tuberculosis ERR1873544	capreomycin
		1773.18	Mycobacterium tuberculosis ERR1873544	ofloxacin
		1773.18	Mycobacterium tuberculosis ERR1873546	ofloxacin
		1773.18	Mycobacterium tuberculosis ERR1873528	moxifloxacin
		1773.18	Mycobacterium tuberculosis ERR1873528	capreomycin
		1773.18	Mycobacterium tuberculosis ERR1873528	ofloxacin
		1773.18	Mycobacterium tuberculosis ERR1873528	amikacin
		1773.18	Mycobacterium tuberculosis ERR1873547	capreomycin
		1773.18	Mycobacterium tuberculosis ERR1873547	moxifloxacin
		1773.18	Mycobacterium tuberculosis ERR1873547	ofloxacin
		1773.18	Mycobacterium tuberculosis ERR1873547	amikacin
		1773.18	Mycobacterium tuberculosis ERR1873529	ofloxacin
		1773.18	Mycobacterium tuberculosis ERR1873529	amikacin
		1773.18	Mycobacterium tuberculosis ERR1873529	capreomycin
		1773.18	Mycobacterium tuberculosis ERR1873529	moxifloxacin
		1773.18	Mycobacterium tuberculosis ERR1873551	ofloxacin
		1773.18	Mycobacterium tuberculosis ERR1873551	capreomycin
		1773.18	Mycobacterium tuberculosis ERR1873551	moxifloxacin
		1773.18	Mycobacterium tuberculosis ERR1873551	amikacin
		1773.18	Mycobacterium tuberculosis ERR1873527	amikacin
		1773.18	Mycobacterium tuberculosis ERR1873527	capreomycin
		1773.18	Mycobacterium tuberculosis ERR1873527	ofloxacin
		1773.18	Mycobacterium tuberculosis ERR1873524	moxifloxacin
		1773.18	Mycobacterium tuberculosis ERR1873524	capreomycin
		1773.18	Mycobacterium tuberculosis ERR1873524	amikacin
		1773.18	Mycobacterium tuberculosis ERR1873524	ofloxacin
		1773.18	Mycobacterium tuberculosis ERR1873523	capreomycin
		1773.18	Mycobacterium tuberculosis ERR1873523	amikacin
		1773.18	Mycobacterium tuberculosis ERR1873523	ofloxacin
		1773.18	Mycobacterium tuberculosis ERR1873523	moxifloxacin
		1773.18	Mycobacterium tuberculosis ERR1873553	ofloxacin
		1773.18	Mycobacterium tuberculosis ERR1873553	amikacin
		1773.18	Mycobacterium tuberculosis ERR1873553	capreomycin
		1773.18	Mycobacterium tuberculosis ERR1873561	moxifloxacin
		1773.18	Mycobacterium tuberculosis ERR1873561	capreomycin
		1773.18	Mycobacterium tuberculosis ERR1873561	ofloxacin
		1773.18	Mycobacterium tuberculosis ERR1873561	amikacin
		1773.18	Mycobacterium tuberculosis ERR1873557	capreomycin
		1773.18	Mycobacterium tuberculosis ERR1873557	ofloxacin
		1773.18	Mycobacterium tuberculosis ERR1873557	amikacin
		1773.18	Mycobacterium tuberculosis ERR1873556	amikacin
		1773.18	Mycobacterium tuberculosis ERR1873556	capreomycin
		1773.18	Mycobacterium tuberculosis ERR1873556	ofloxacin
		1773.18	Mycobacterium tuberculosis ERR1873448	capreomycin
		1773.18	Mycobacterium tuberculosis ERR1873448	amikacin
		1773.18	Mycobacterium tuberculosis ERR1873448	ofloxacin
		1773.18	Mycobacterium tuberculosis ERR1873558	capreomycin
		1773.18	Mycobacterium tuberculosis ERR1873558	ofloxacin
		1773.18	Mycobacterium tuberculosis ERR1873558	amikacin
		1773.18	Mycobacterium tuberculosis ERR1873564	amikacin
		1773.18	Mycobacterium tuberculosis ERR1873564	capreomycin
		1773.18	Mycobacterium tuberculosis ERR1873564	ofloxacin
		1773.18	Mycobacterium tuberculosis ERR1873564	moxifloxacin
		1773.18	Mycobacterium tuberculosis ERR1873554	capreomycin
		1773.18	Mycobacterium tuberculosis ERR1873554	ofloxacin
		1773.18	Mycobacterium tuberculosis ERR1873552	amikacin
		1773.18	Mycobacterium tuberculosis ERR1873552	capreomycin
		1773.18	Mycobacterium tuberculosis ERR1873552	moxifloxacin
		1773.18	Mycobacterium tuberculosis ERR1873552	ofloxacin
		1773.18	Mycobacterium tuberculosis ERR1873450	capreomycin
		1773.18	Mycobacterium tuberculosis ERR1873450	ofloxacin
		1773.18	Mycobacterium tuberculosis ERR1873559	moxifloxacin
		1773.18	Mycobacterium tuberculosis ERR1873559	amikacin
		1773.18	Mycobacterium tuberculosis ERR1873559	ofloxacin
		1773.18	Mycobacterium tuberculosis ERR1873560	amikacin
		1773.18	Mycobacterium tuberculosis ERR1873560	capreomycin
		1773.18	Mycobacterium tuberculosis ERR1873560	ofloxacin
		1773.18	Mycobacterium tuberculosis ERR1873444	ofloxacin
		1773.18	Mycobacterium tuberculosis ERR1873444	moxifloxacin
		1773.18	Mycobacterium tuberculosis ERR1873444	capreomycin
		1773.18	Mycobacterium tuberculosis ERR1873444	amikacin
		1773.18	Mycobacterium tuberculosis ERR1873451	amikacin
		1773.18	Mycobacterium tuberculosis ERR1873451	ofloxacin
		1773.18	Mycobacterium tuberculosis ERR1873451	capreomycin
		1773.18	Mycobacterium tuberculosis ERR1873449	ofloxacin
		1773.18	Mycobacterium tuberculosis ERR1873449	moxifloxacin
		1773.18	Mycobacterium tuberculosis ERR1873459	amikacin
		1773.18	Mycobacterium tuberculosis ERR1873459	ofloxacin
		1773.18	Mycobacterium tuberculosis ERR1873454	capreomycin
		1773.18	Mycobacterium tuberculosis ERR1873454	moxifloxacin
		1773.18	Mycobacterium tuberculosis ERR1873454	amikacin
		1773.18	Mycobacterium tuberculosis ERR1873454	ofloxacin
		1773.18	Mycobacterium tuberculosis ERR1873443	ofloxacin
		1773.18	Mycobacterium tuberculosis ERR1873443	capreomycin
		1773.18	Mycobacterium tuberculosis ERR1873443	amikacin
		1773.18	Mycobacterium tuberculosis ERR1873443	moxifloxacin
		1773.18	Mycobacterium tuberculosis ERR1873457	amikacin
		1773.18	Mycobacterium tuberculosis ERR1873457	capreomycin
		1773.18	Mycobacterium tuberculosis ERR1873457	ofloxacin
		1773.18	Mycobacterium tuberculosis ERR1873456	amikacin
		1773.18	Mycobacterium tuberculosis ERR1873456	ofloxacin
		1773.18	Mycobacterium tuberculosis ERR1873456	capreomycin
		1773.18	Mycobacterium tuberculosis ERR1873456	moxifloxacin
		1773.18	Mycobacterium tuberculosis ERR1873452	moxifloxacin
		1773.18	Mycobacterium tuberculosis ERR1873452	capreomycin
		1773.18	Mycobacterium tuberculosis ERR1873452	amikacin
		1773.18	Mycobacterium tuberculosis ERR1873452	ofloxacin
		1773.18	Mycobacterium tuberculosis ERR1873462	amikacin
		1773.18	Mycobacterium tuberculosis ERR1873462	capreomycin
		1773.18	Mycobacterium tuberculosis ERR1873462	ofloxacin
		1773.18	Mycobacterium tuberculosis ERR1873467	moxifloxacin
		1773.18	Mycobacterium tuberculosis ERR1873467	amikacin
		1773.18	Mycobacterium tuberculosis ERR1873467	ofloxacin
		1773.18	Mycobacterium tuberculosis ERR1873467	capreomycin
		1773.18	Mycobacterium tuberculosis ERR1873472	amikacin
		1773.18	Mycobacterium tuberculosis ERR1873472	moxifloxacin
		1773.18	Mycobacterium tuberculosis ERR1873472	ofloxacin
		1773.18	Mycobacterium tuberculosis ERR1873472	capreomycin
		1773.18	Mycobacterium tuberculosis ERR1873440	ofloxacin
		1773.18	Mycobacterium tuberculosis ERR1873440	amikacin
		1773.18	Mycobacterium tuberculosis ERR1873440	moxifloxacin
		1773.18	Mycobacterium tuberculosis ERR1873469	ofloxacin
		1773.18	Mycobacterium tuberculosis ERR1873469	amikacin
		1773.18	Mycobacterium tuberculosis ERR1873469	capreomycin
		1773.18	Mycobacterium tuberculosis ERR1873469	moxifloxacin
		1773.18	Mycobacterium tuberculosis ERR1873468	ofloxacin
		1773.18	Mycobacterium tuberculosis ERR1873468	capreomycin
		1773.18	Mycobacterium tuberculosis ERR1873468	moxifloxacin
		1773.18	Mycobacterium tuberculosis ERR1873468	amikacin
		1773.18	Mycobacterium tuberculosis ERR1873460	ofloxacin
		1773.18	Mycobacterium tuberculosis ERR1873460	capreomycin
		1773.18	Mycobacterium tuberculosis ERR1873460	amikacin
		1773.18	Mycobacterium tuberculosis ERR1873438	amikacin
		1773.18	Mycobacterium tuberculosis ERR1873438	capreomycin
		1773.18	Mycobacterium tuberculosis ERR1873438	ofloxacin
		1773.18	Mycobacterium tuberculosis ERR1873478	amikacin
		1773.18	Mycobacterium tuberculosis ERR1873478	capreomycin
		1773.18	Mycobacterium tuberculosis ERR1873478	ofloxacin
		1773.18	Mycobacterium tuberculosis ERR1873475	amikacin
		1773.18	Mycobacterium tuberculosis ERR1873475	moxifloxacin
		1773.18	Mycobacterium tuberculosis ERR1873475	ofloxacin
		1773.18	Mycobacterium tuberculosis ERR1873475	capreomycin
		1773.18	Mycobacterium tuberculosis ERR1873506	ofloxacin
		1773.18	Mycobacterium tuberculosis ERR1873506	capreomycin
		1773.18	Mycobacterium tuberculosis ERR1873506	amikacin
		1773.18	Mycobacterium tuberculosis ERR1873506	moxifloxacin
		1773.18	Mycobacterium tuberculosis ERR1873474	ofloxacin
		1773.18	Mycobacterium tuberculosis ERR1873474	amikacin
		1773.18	Mycobacterium tuberculosis ERR1873477	capreomycin
		1773.18	Mycobacterium tuberculosis ERR1873477	moxifloxacin
		1773.18	Mycobacterium tuberculosis ERR1873477	amikacin
		1773.18	Mycobacterium tuberculosis ERR1873477	ofloxacin
		1773.18	Mycobacterium tuberculosis ERR1873507	moxifloxacin
		1773.18	Mycobacterium tuberculosis ERR1873507	capreomycin
		1773.18	Mycobacterium tuberculosis ERR1873507	ofloxacin
		1773.18	Mycobacterium tuberculosis ERR1873507	amikacin
		1773.18	Mycobacterium tuberculosis ERR1873439	ofloxacin
		1773.18	Mycobacterium tuberculosis ERR1873439	amikacin
		1773.18	Mycobacterium tuberculosis ERR1873439	capreomycin
		1773.18	Mycobacterium tuberculosis ERR1873439	moxifloxacin
		1773.18	Mycobacterium tuberculosis ERR1873479	moxifloxacin
		1773.18	Mycobacterium tuberculosis ERR1873479	capreomycin
		1773.18	Mycobacterium tuberculosis ERR1873479	ofloxacin
		1773.18	Mycobacterium tuberculosis ERR1873479	amikacin
		1773.18	Mycobacterium tuberculosis ERR1873441	amikacin
		1773.18	Mycobacterium tuberculosis ERR1873441	ofloxacin
		1773.18	Mycobacterium tuberculosis ERR1873489	ofloxacin
		1773.18	Mycobacterium tuberculosis ERR1873489	amikacin
		1773.18	Mycobacterium tuberculosis ERR1873489	moxifloxacin
		1773.18	Mycobacterium tuberculosis ERR1873489	capreomycin
		1773.18	Mycobacterium tuberculosis ERR1873487	ofloxacin
		1773.18	Mycobacterium tuberculosis ERR1873487	capreomycin
		1773.18	Mycobacterium tuberculosis ERR1873487	moxifloxacin
		1773.18	Mycobacterium tuberculosis ERR1873485	capreomycin
		1773.18	Mycobacterium tuberculosis ERR1873485	moxifloxacin
		1773.18	Mycobacterium tuberculosis ERR1873485	amikacin
		1773.18	Mycobacterium tuberculosis ERR1873485	ofloxacin
		1773.18	Mycobacterium tuberculosis ERR1873483	ofloxacin
		1773.18	Mycobacterium tuberculosis ERR1873483	amikacin
		1773.18	Mycobacterium tuberculosis ERR1873483	capreomycin
		1773.18	Mycobacterium tuberculosis ERR1873491	ofloxacin
		1773.18	Mycobacterium tuberculosis ERR1873491	amikacin
		1773.18	Mycobacterium tuberculosis ERR1873491	capreomycin
		1773.18	Mycobacterium tuberculosis ERR1873491	moxifloxacin
		1773.18	Mycobacterium tuberculosis ERR1873505	ofloxacin
		1773.18	Mycobacterium tuberculosis ERR1873505	capreomycin
		1773.18	Mycobacterium tuberculosis ERR1873505	amikacin
		1773.18	Mycobacterium tuberculosis ERR1873505	moxifloxacin
		1773.18	Mycobacterium tuberculosis ERR1873490	capreomycin
		1773.18	Mycobacterium tuberculosis ERR1873490	ofloxacin
		1773.18	Mycobacterium tuberculosis ERR1873490	moxifloxacin
		1773.18	Mycobacterium tuberculosis ERR1873490	amikacin
		1773.18	Mycobacterium tuberculosis ERR1873562	amikacin
		1773.18	Mycobacterium tuberculosis ERR1873562	capreomycin
		1773.18	Mycobacterium tuberculosis ERR1873562	ofloxacin
		1773.18	Mycobacterium tuberculosis ERR1873495	moxifloxacin
		1773.18	Mycobacterium tuberculosis ERR1873495	capreomycin
		1773.18	Mycobacterium tuberculosis ERR1873495	amikacin
		1773.18	Mycobacterium tuberculosis ERR1873495	ofloxacin
		1773.18	Mycobacterium tuberculosis ERR1873504	amikacin
		1773.18	Mycobacterium tuberculosis ERR1873504	ofloxacin
		1773.18	Mycobacterium tuberculosis ERR1873504	capreomycin
		1773.18	Mycobacterium tuberculosis ERR1873504	moxifloxacin
		1773.18	Mycobacterium tuberculosis ERR1873497	ofloxacin
		1773.18	Mycobacterium tuberculosis ERR1873497	amikacin
		1773.18	Mycobacterium tuberculosis ERR1873497	moxifloxacin
		1773.18	Mycobacterium tuberculosis ERR1873497	capreomycin
		1773.18	Mycobacterium tuberculosis ERR1873499	capreomycin
		1773.18	Mycobacterium tuberculosis ERR1873499	ofloxacin
		1773.18	Mycobacterium tuberculosis ERR1873499	amikacin
		1773.18	Mycobacterium tuberculosis ERR1873494	capreomycin
		1773.18	Mycobacterium tuberculosis ERR1873494	amikacin
		1773.18	Mycobacterium tuberculosis ERR1873494	moxifloxacin
		1773.18	Mycobacterium tuberculosis ERR1873494	ofloxacin
		1773.18	Mycobacterium tuberculosis ERR1873503	ofloxacin
		1773.18	Mycobacterium tuberculosis ERR1873503	moxifloxacin
		1773.18	Mycobacterium tuberculosis ERR1873503	capreomycin
		1773.18	Mycobacterium tuberculosis ERR1873503	amikacin
		1773.18	Mycobacterium tuberculosis ERR1873496	capreomycin
		1773.18	Mycobacterium tuberculosis ERR1873496	amikacin
		1773.18	Mycobacterium tuberculosis ERR1873496	ofloxacin
		1773.18	Mycobacterium tuberculosis ERR1873496	moxifloxacin
		1773.18	Mycobacterium tuberculosis ERR1873515	capreomycin
		1773.18	Mycobacterium tuberculosis ERR1873515	ofloxacin
		1773.18	Mycobacterium tuberculosis ERR1873515	amikacin
		1773.18	Mycobacterium tuberculosis ERR1873515	moxifloxacin
		1773.18	Mycobacterium tuberculosis ERR1873511	ofloxacin
		1773.18	Mycobacterium tuberculosis ERR1873511	amikacin
		1773.18	Mycobacterium tuberculosis ERR1873511	moxifloxacin
		1773.18	Mycobacterium tuberculosis ERR1873511	capreomycin
		1773.18	Mycobacterium tuberculosis ERR1873514	amikacin
		1773.18	Mycobacterium tuberculosis ERR1873514	ofloxacin
		1773.18	Mycobacterium tuberculosis ERR1873514	capreomycin
		1773.18	Mycobacterium tuberculosis ERR1873514	moxifloxacin
		1773.18	Mycobacterium tuberculosis ERR1873508	capreomycin
		1773.18	Mycobacterium tuberculosis ERR1873508	ofloxacin
		1773.18	Mycobacterium tuberculosis ERR1873508	moxifloxacin
		1773.18	Mycobacterium tuberculosis ERR1873508	amikacin
		1773.18	Mycobacterium tuberculosis ERR1873512	amikacin
		1773.18	Mycobacterium tuberculosis ERR1873512	moxifloxacin
		1773.18	Mycobacterium tuberculosis ERR1873512	ofloxacin
		1773.18	Mycobacterium tuberculosis ERR1873512	capreomycin
		1773.18	Mycobacterium tuberculosis ERR1873510	moxifloxacin
		1773.18	Mycobacterium tuberculosis ERR1873510	amikacin
		1773.18	Mycobacterium tuberculosis ERR1873510	capreomycin
		1773.18	Mycobacterium tuberculosis ERR1873510	ofloxacin
		1773.18	Mycobacterium tuberculosis ERR1873518	moxifloxacin
		1773.18	Mycobacterium tuberculosis ERR1873518	amikacin
		1773.18	Mycobacterium tuberculosis ERR1873518	capreomycin
		1773.18	Mycobacterium tuberculosis ERR1873518	ofloxacin
		1773.18	Mycobacterium tuberculosis ERR1873519	amikacin
		1773.18	Mycobacterium tuberculosis ERR1873519	capreomycin
		1773.18	Mycobacterium tuberculosis ERR1873519	ofloxacin
		1773.18	Mycobacterium tuberculosis ERR1873519	moxifloxacin
		1773.18	Mycobacterium tuberculosis ERR1873516	ofloxacin
		1773.18	Mycobacterium tuberculosis ERR1873516	moxifloxacin
		1773.18	Mycobacterium tuberculosis ERR1873516	amikacin
		1773.18	Mycobacterium tuberculosis ERR1873516	capreomycin
		1773.18	Mycobacterium tuberculosis ERR1873501	capreomycin
		1773.18	Mycobacterium tuberculosis ERR1873501	amikacin
		1773.18	Mycobacterium tuberculosis ERR1873501	ofloxacin
		1.40895e+06	Mycobacterium tuberculosis UT0085	moxifloxacin	Uganda	Africa	Uganda	Agar dilution	2 mg/L	source if other than country location (with id):WHO Supranational Reference Lab., 3247;specimen repository:BEI Resources, Manassas, VA
		1.40895e+06	Mycobacterium tuberculosis UT0085	moxifloxacin	Uganda	Africa	Uganda	Agar dilution	0.5 mg/L	source if other than country location (with id):WHO Supranational Reference Lab., 3247;specimen repository:BEI Resources, Manassas, VA
		1.40895e+06	Mycobacterium tuberculosis UT0085	ofloxacin	Uganda	Africa	Uganda	Agar dilution	2 mg/L	source if other than country location (with id):WHO Supranational Reference Lab., 3247;specimen repository:BEI Resources, Manassas, VA
		1.40896e+06	Mycobacterium tuberculosis UT0104	moxifloxacin	Uganda	Africa	Uganda	Agar dilution	0.5 mg/L	source if other than country location (with id):WHO Supranational Reference Lab., 4152;specimen repository:BEI Resources, Manassas, VA
		1.40896e+06	Mycobacterium tuberculosis UT0104	ofloxacin	Uganda	Africa	Uganda	Agar dilution	2 mg/L	source if other than country location (with id):WHO Supranational Reference Lab., 4152;specimen repository:BEI Resources, Manassas, VA
		1.40896e+06	Mycobacterium tuberculosis UT0104	moxifloxacin	Uganda	Africa	Uganda	Agar dilution	2 mg/L	source if other than country location (with id):WHO Supranational Reference Lab., 4152;specimen repository:BEI Resources, Manassas, VA
		1.40897e+06	Mycobacterium tuberculosis UT0113	ofloxacin	Uganda	Africa	Uganda	Agar dilution	2 mg/L	source if other than country location (with id):WHO Supranational Reference Lab., 8037;specimen repository:BEI Resources, Manassas, VA
		1.42203e+06	Mycobacterium tuberculosis TB_RSA114	capreomycin	South Africa	Africa	South Africa	Agar proportion	2.5 mg/L	microscopy auramine stain:none;tb culture l閿熺弹enstein-jensen:MTB MGIT POS;tb culture 7h11:no growth;phenotype:MDR;organism detection method:MGIT
		1.42203e+06	Mycobacterium tuberculosis TB_RSA114	ofloxacin	South Africa	Africa	South Africa	Agar proportion	2 mg/L	microscopy auramine stain:none;tb culture l閿熺弹enstein-jensen:MTB MGIT POS;tb culture 7h11:no growth;phenotype:MDR;organism detection method:MGIT
		1.43887e+06	Mycobacterium tuberculosis UT0119	ofloxacin	Uganda	Africa	Uganda	Agar dilution	2 mg/L	specimen repository:BEI Resources, Manassas, VA
		1.43887e+06	Mycobacterium tuberculosis UT0119	moxifloxacin	Uganda	Africa	Uganda	Agar dilution	2 mg/L	specimen repository:BEI Resources, Manassas, VA
		1.43887e+06	Mycobacterium tuberculosis UT0119	moxifloxacin	Uganda	Africa	Uganda	Agar dilution	0.5 mg/L	specimen repository:BEI Resources, Manassas, VA
		1.44859e+06	Mycobacterium tuberculosis TKK_04_0124	ofloxacin				Agar dilution	2 mg/L	tb culture:TB culture;tb culture mgit:MTB isolated;tb culture 7h11:MTB isolated;phenotype:XDR-TB;microscopy ziehl-neelsen:3+;microscopy auramine:ND;microscopy smear status:Positive;lineage:Not tested;isoniazid hain result:R;rifampicin hain result:R
		1773.18	Mycobacterium tuberculosis ERR1873509	amikacin
		1773.18	Mycobacterium tuberculosis ERR1873509	ofloxacin
		1773.18	Mycobacterium tuberculosis ERR1873509	capreomycin
		1773.18	Mycobacterium tuberculosis ERR1035260	capreomycin
		1773.18	Mycobacterium tuberculosis ERR1035260	ofloxacin
		1773.18	Mycobacterium tuberculosis ERR1035260	amikacin
		1773.18	Mycobacterium tuberculosis ERR1035283	ofloxacin
		1773.18	Mycobacterium tuberculosis ERR1035288	ofloxacin
		1773.18	Mycobacterium tuberculosis ERR1035288	capreomycin
		1773.18	Mycobacterium tuberculosis ERR1035288	amikacin
		1773.18	Mycobacterium tuberculosis ERR1035309	ofloxacin
		1773.18	Mycobacterium tuberculosis ERR1035300	ofloxacin
		1773.18	Mycobacterium tuberculosis ERR1035299	capreomycin
		1773.18	Mycobacterium tuberculosis ERR1035299	ofloxacin
		1773.18	Mycobacterium tuberculosis ERR1035299	amikacin
		1773.18	Mycobacterium tuberculosis ERR1035306	ofloxacin
		1773.18	Mycobacterium tuberculosis ERR1035302	ofloxacin
		1773.18	Mycobacterium tuberculosis ERR1035318	ofloxacin
		1773.18	Mycobacterium tuberculosis ERR1035315	ofloxacin
		1773.18	Mycobacterium tuberculosis ERR1035312	ofloxacin
		1773.18	Mycobacterium tuberculosis ERR1035321	ofloxacin
		1773.18	Mycobacterium tuberculosis ERR1035321	capreomycin
		1773.18	Mycobacterium tuberculosis ERR1035325	ofloxacin
		1773.18	Mycobacterium tuberculosis ERR1035333	ofloxacin
		1773.18	Mycobacterium tuberculosis ERR1035327	amikacin
		1773.18	Mycobacterium tuberculosis ERR1035327	capreomycin
		1773.18	Mycobacterium tuberculosis ERR1035327	ofloxacin
		1773.18	Mycobacterium tuberculosis ERR1035328	ofloxacin
		1773.18	Mycobacterium tuberculosis ERR1035355	capreomycin
		1773.18	Mycobacterium tuberculosis ERR1035355	ofloxacin
		1773.18	Mycobacterium tuberculosis ERR1035355	amikacin
		1773.18	Mycobacterium tuberculosis ERR1034581	amikacin
		1773.18	Mycobacterium tuberculosis ERR1035363	capreomycin
		1773.18	Mycobacterium tuberculosis ERR1035363	ofloxacin
		1773.18	Mycobacterium tuberculosis ERR1035363	amikacin
		1773.18	Mycobacterium tuberculosis ERR1034582	amikacin
		1773.18	Mycobacterium tuberculosis ERR1034582	capreomycin
		1773.18	Mycobacterium tuberculosis ERR1034583	amikacin
		1773.18	Mycobacterium tuberculosis ERR1034583	capreomycin
		1773.18	Mycobacterium tuberculosis ERR1034584	amikacin
		1773.18	Mycobacterium tuberculosis ERR1034589	amikacin
		1773.18	Mycobacterium tuberculosis ERR1034591	amikacin
		1773.18	Mycobacterium tuberculosis ERR1034590	amikacin
		1773.18	Mycobacterium tuberculosis ERR1034585	amikacin
		1773.18	Mycobacterium tuberculosis ERR1034587	amikacin
		1773.18	Mycobacterium tuberculosis ERR1034588	amikacin
		1773.18	Mycobacterium tuberculosis ERR1034586	amikacin
		1773.18	Mycobacterium tuberculosis ERR1034593	capreomycin
		1773.18	Mycobacterium tuberculosis ERR1034593	amikacin
		1773.18	Mycobacterium tuberculosis ERR1034594	amikacin
		1773.18	Mycobacterium tuberculosis ERR1034595	amikacin
		1773.18	Mycobacterium tuberculosis ERR1034595	capreomycin
		1773.18	Mycobacterium tuberculosis ERR1034597	amikacin
		1773.18	Mycobacterium tuberculosis ERR1034596	capreomycin
		1773.18	Mycobacterium tuberculosis ERR1034596	amikacin
		1773.18	Mycobacterium tuberculosis ERR1034601	capreomycin
		1773.18	Mycobacterium tuberculosis ERR1034601	amikacin
		1773.18	Mycobacterium tuberculosis ERR1034600	amikacin
		1773.18	Mycobacterium tuberculosis ERR1034600	capreomycin
		1773.18	Mycobacterium tuberculosis ERR1034602	amikacin
		1773.18	Mycobacterium tuberculosis ERR1034602	capreomycin
		1773.18	Mycobacterium tuberculosis ERR1034604	capreomycin
		1773.18	Mycobacterium tuberculosis ERR1034604	amikacin
		1773.18	Mycobacterium tuberculosis ERR1034603	capreomycin
		1773.18	Mycobacterium tuberculosis ERR1034603	amikacin
		1773.18	Mycobacterium tuberculosis ERR1034599	amikacin
		1773.18	Mycobacterium tuberculosis ERR1034605	amikacin
		1773.18	Mycobacterium tuberculosis ERR1034608	amikacin
		1773.18	Mycobacterium tuberculosis ERR1034613	amikacin
		1773.18	Mycobacterium tuberculosis ERR1034607	amikacin
		1773.18	Mycobacterium tuberculosis ERR1034610	amikacin
		1773.18	Mycobacterium tuberculosis ERR1034609	amikacin
		1773.18	Mycobacterium tuberculosis ERR1034611	amikacin
		1773.18	Mycobacterium tuberculosis ERR1034611	capreomycin
		1773.18	Mycobacterium tuberculosis ERR1034612	amikacin
		1773.18	Mycobacterium tuberculosis ERR1034612	capreomycin
		1773.18	Mycobacterium tuberculosis ERR1034614	amikacin
		1773.18	Mycobacterium tuberculosis ERR1034616	amikacin
		1773.18	Mycobacterium tuberculosis ERR1034617	amikacin
		1773.18	Mycobacterium tuberculosis ERR1035174	ofloxacin
		1773.18	Mycobacterium tuberculosis ERR1035194	capreomycin
		1773.18	Mycobacterium tuberculosis ERR1035194	ofloxacin
		1773.18	Mycobacterium tuberculosis ERR1035194	amikacin
		1773.18	Mycobacterium tuberculosis ERR1035177	moxifloxacin
		1773.18	Mycobacterium tuberculosis ERR1035177	ofloxacin
		1773.18	Mycobacterium tuberculosis ERR1035177	amikacin
		1773.18	Mycobacterium tuberculosis ERR1035196	ofloxacin
		1773.18	Mycobacterium tuberculosis ERR1035199	ofloxacin
		1773.18	Mycobacterium tuberculosis ERR1035207	ofloxacin
		1773.18	Mycobacterium tuberculosis ERR1035222	moxifloxacin
		1773.18	Mycobacterium tuberculosis ERR1035222	ofloxacin
		1773.18	Mycobacterium tuberculosis ERR1035222	amikacin
		1773.18	Mycobacterium tuberculosis ERR1035222	capreomycin
		1773.18	Mycobacterium tuberculosis ERR1035221	moxifloxacin
		1773.18	Mycobacterium tuberculosis ERR1035221	capreomycin
		1773.18	Mycobacterium tuberculosis ERR1035221	amikacin
		1773.18	Mycobacterium tuberculosis ERR1035221	ofloxacin
		1773.18	Mycobacterium tuberculosis ERR1035214	ofloxacin
		1773.18	Mycobacterium tuberculosis ERR1035225	capreomycin
		1773.18	Mycobacterium tuberculosis ERR1035225	ofloxacin
		1773.18	Mycobacterium tuberculosis ERR1035225	amikacin
		1773.18	Mycobacterium tuberculosis ERR1035235	moxifloxacin
		1773.18	Mycobacterium tuberculosis ERR1035235	amikacin
		1773.18	Mycobacterium tuberculosis ERR1035235	capreomycin
		1773.18	Mycobacterium tuberculosis ERR1035235	ofloxacin
		1773.18	Mycobacterium tuberculosis ERR1035228	capreomycin
		1773.18	Mycobacterium tuberculosis ERR1035228	amikacin
		1773.18	Mycobacterium tuberculosis ERR1035228	ofloxacin
		1773.18	Mycobacterium tuberculosis ERR1035237	moxifloxacin
		1773.18	Mycobacterium tuberculosis ERR1035237	capreomycin
		1773.18	Mycobacterium tuberculosis ERR1035237	ofloxacin
		1773.18	Mycobacterium tuberculosis ERR1035237	amikacin
		1773.18	Mycobacterium tuberculosis ERR1035240	moxifloxacin
		1773.18	Mycobacterium tuberculosis ERR1035240	capreomycin
		1773.18	Mycobacterium tuberculosis ERR1035240	ofloxacin
		1773.18	Mycobacterium tuberculosis ERR1035240	amikacin
		1773.18	Mycobacterium tuberculosis ERR1034821	capreomycin
		1773.18	Mycobacterium tuberculosis ERR1034821	amikacin
		1773.18	Mycobacterium tuberculosis ERR1034821	ofloxacin
		1773.19	Mycobacterium tuberculosis ERR1034852	capreomycin
		1773.19	Mycobacterium tuberculosis ERR1034852	ofloxacin
		1773.19	Mycobacterium tuberculosis ERR1034871	ofloxacin
		1773.19	Mycobacterium tuberculosis ERR1034871	capreomycin
		1773.19	Mycobacterium tuberculosis ERR1034868	capreomycin
		1773.19	Mycobacterium tuberculosis ERR1034868	ofloxacin
		1773.19	Mycobacterium tuberculosis ERR1034867	ofloxacin
		1773.19	Mycobacterium tuberculosis ERR1034861	ofloxacin
		1773.19	Mycobacterium tuberculosis ERR1034861	amikacin
		1773.19	Mycobacterium tuberculosis ERR1034896	ofloxacin
		1773.19	Mycobacterium tuberculosis ERR1034903	ofloxacin
		1773.19	Mycobacterium tuberculosis ERR1034905	ofloxacin
		1773.19	Mycobacterium tuberculosis ERR1034908	capreomycin
		1773.19	Mycobacterium tuberculosis ERR1034908	ofloxacin
		1773.19	Mycobacterium tuberculosis ERR1036276	ofloxacin
		1773.19	Mycobacterium tuberculosis ERR1036274	ofloxacin
		1773.19	Mycobacterium tuberculosis ERR1036274	capreomycin
		1773.19	Mycobacterium tuberculosis ERR1036289	ofloxacin
		1773.19	Mycobacterium tuberculosis ERR1036290	ofloxacin
		1773.19	Mycobacterium tuberculosis ERR1036296	amikacin
		1773.19	Mycobacterium tuberculosis ERR1036296	ofloxacin
		1773.19	Mycobacterium tuberculosis ERR1036296	capreomycin
		1773.19	Mycobacterium tuberculosis ERR1036291	capreomycin
		1773.19	Mycobacterium tuberculosis ERR1036291	amikacin
		1773.19	Mycobacterium tuberculosis ERR1036291	ofloxacin
		1773.19	Mycobacterium tuberculosis ERR1036294	ofloxacin
		1773.19	Mycobacterium tuberculosis ERR1036294	amikacin
		1773.19	Mycobacterium tuberculosis ERR1036294	capreomycin
		1773.19	Mycobacterium tuberculosis ERR1034789	capreomycin
		1773.19	Mycobacterium tuberculosis ERR1034678	ofloxacin
		1773.2	Mycobacterium tuberculosis ERR1034947	amikacin
		1773.2	Mycobacterium tuberculosis ERR1034947	ofloxacin
		1773.2	Mycobacterium tuberculosis ERR1034984	ofloxacin
		1773.2	Mycobacterium tuberculosis ERR1034984	amikacin
		1773.2	Mycobacterium tuberculosis ERR1034999	ofloxacin
		1773.2	Mycobacterium tuberculosis ERR1035013	ofloxacin
		1773.2	Mycobacterium tuberculosis ERR1035013	amikacin
		1773.2	Mycobacterium tuberculosis ERR1035025	ofloxacin
		1773.2	Mycobacterium tuberculosis ERR1035025	amikacin
		1773.2	Mycobacterium tuberculosis ERR1035023	amikacin
		1773.2	Mycobacterium tuberculosis ERR1035023	ofloxacin
		1773.2	Mycobacterium tuberculosis ERR1035031	amikacin
		1773.2	Mycobacterium tuberculosis ERR1035031	ofloxacin
		1773.2	Mycobacterium tuberculosis ERR1035038	ofloxacin
		1773.2	Mycobacterium tuberculosis ERR1035038	amikacin
		1773.2	Mycobacterium tuberculosis ERR1035042	ofloxacin
		1773.2	Mycobacterium tuberculosis ERR1035042	amikacin
		1773.2	Mycobacterium tuberculosis ERR1035041	amikacin
		1773.2	Mycobacterium tuberculosis ERR1035041	ofloxacin
		1773.21	Mycobacterium tuberculosis ERR1035069	ofloxacin
		1773.21	Mycobacterium tuberculosis ERR1035069	amikacin
		1773.21	Mycobacterium tuberculosis ERR1035072	amikacin
		1773.21	Mycobacterium tuberculosis ERR1035072	ofloxacin
		1773.21	Mycobacterium tuberculosis ERR1035078	amikacin
		1773.21	Mycobacterium tuberculosis ERR1035078	ofloxacin
		1773.21	Mycobacterium tuberculosis ERR1035076	ofloxacin
		1773.21	Mycobacterium tuberculosis ERR1035076	amikacin
		1773.21	Mycobacterium tuberculosis ERR1035077	ofloxacin
		1773.21	Mycobacterium tuberculosis ERR1035077	amikacin
		1773.21	Mycobacterium tuberculosis ERR1035079	amikacin
		1773.21	Mycobacterium tuberculosis ERR1035079	ofloxacin
		1773.21	Mycobacterium tuberculosis ERR1035103	ofloxacin
		1773.21	Mycobacterium tuberculosis ERR1035099	ofloxacin
		1773.21	Mycobacterium tuberculosis ERR1035100	ofloxacin
		1773.21	Mycobacterium tuberculosis ERR1035101	ofloxacin
		1773.21	Mycobacterium tuberculosis ERR1035102	ofloxacin
		1773.21	Mycobacterium tuberculosis ERR1035104	ofloxacin
		1773.21	Mycobacterium tuberculosis ERR1035105	ofloxacin
		1773.32	Mycobacterium tuberculosis 6844-06	moxifloxacin
		1773.4	Mycobacterium tuberculosis C00008767	moxifloxacin
		1773.4	Mycobacterium tuberculosis C00008791	amikacin
		1773.4	Mycobacterium tuberculosis C00008791	capreomycin
		1773.4	Mycobacterium tuberculosis C00008791	moxifloxacin
		1773.42	Mycobacterium tuberculosis C00010270	moxifloxacin
		1773.45	Mycobacterium tuberculosis C00014539	moxifloxacin
		1773.46	Mycobacterium tuberculosis C00014739	moxifloxacin
		1773.5	Mycobacterium tuberculosis RG00153143-S11	moxifloxacin
		1773.5	Mycobacterium tuberculosis RG00153143-S11	capreomycin
		1773.5	Mycobacterium tuberculosis RG00153143-S11	amikacin
		1773.51	Mycobacterium tuberculosis TRL0016541	moxifloxacin
		1773.52	Mycobacterium tuberculosis TRL0036775-S15	moxifloxacin
		1773.54	Mycobacterium tuberculosis TRL0078704-S32	moxifloxacin
		1773.55	Mycobacterium tuberculosis C00007560	moxifloxacin
